# Supplementary material for: Network pharmacology and in vitro experiments-based strategy to investigate the mechanisms of KangXianYiAi formula for hepatitis B virus-related hepatocellular carcinoma
Source: Front Pharmacol. 2022 Sep 5;13:985084. doi: 10.3389/fphar.2022.985084 (PMC9483169; doi:10.3389/fphar.2022.985084)
Supplement: Supplementary file 3 [file DataSheet2.xlsx]

## Sheet: Table S1
Network pharmacology and in vitro experiments-based strategy to investigate the mechanisms of KangXianYiAi formula for hepatitis B virus-related hepatocellular carcinoma
Xu Cao1#, Hening Chen1#, Zhiguo Li 2#, Xiaoke Li1,3, Xianzhao Yang1,3, Qiushuo Jin1,4, Yijun Liang1, Jiaxin Zhang1, Meiyue Zhou1, Ningyi Zhang1, Guang Chen1,3*, Hongbo Du1, 3*, Xiaobin Zao1, 4*, Yong’an Ye1, 3*
Table S1 The herbs information of KXYA formula
Chinese name	Latin name	Medicinal parts	The extraction procedure
Chaihu	Radix Bupleuri	Root	Take 4000g of Beichaihu decoction pieces, add water to decoct, filter, concentrate the filtrate into clear paste (the extraction rate of dry extract is 12 - 19%), add an appropriate amount of auxiliary materials, dry (or dry and crush), then add an appropriate amount of auxiliary materials, mix well, granulate, and make 1000g.
Huangqi	Astragalus membranaceus	Root	Take 1600g of ZhiHuangqi decoction pieces, add water to decoct, filter, concentrate the filtrate into clear paste (the extraction rate of dry extract is 32 - 47%), add an appropriate amount of auxiliary materials, dry (or dry and crush), then add an appropriate amount of auxiliary materials, mix well, granulate, and make 1000g.
Shanyao	Rhizoma Dioscoreae	Rhizome	Take 4000g of Chaoshanyao decoction pieces, add water to decoct, filter, concentrate the filtrate into clear paste (the extraction rate of dry extract is 15 - 25%), add an appropriate amount of auxiliary materials, dry (or dry and crush), then add an appropriate amount of auxiliary materials, mix well, granulate, and make 1000g.
Baijiezi	Sinapis Semen	Semen	Take 3000g of Chaoshanyao decoction pieces, add water to decoct, filter, concentrate the filtrate into clear paste (the extraction rate of dry extract is 13 - 22%), add an appropriate amount of auxiliary materials, dry (or dry and crush), then add an appropriate amount of auxiliary materials, mix well, granulate, and make 1000g.

## Sheet: Table S2
Network pharmacology and in vitro experiments-based strategy to investigate the mechanisms of KangXianYiAi formula for hepatitis B virus-related hepatocellular carcinoma
Xu Cao1#, Hening Chen1#, Zhiguo Li 2#, Xiaoke Li1,3, Xianzhao Yang1,3, Qiushuo Jin1,4, Yijun Liang1, Jiaxin Zhang1, Meiyue Zhou1, Ningyi Zhang1, Guang Chen1,3*, Hongbo Du1, 3*, Xiaobin Zao1, 4*, Yong’an Ye1, 3*
Table S2 The basic features of HBV-related pre-HCC patients
Variable		All patients (N=40)
Age (y)		51.10 ± 11.63*
Sex	Male	35 (87.5%)
	Female	5 (12.5%)
Follow up time (months)		47.74 ± 26.28*
		43.38(6.50 -118.00)#
Child-Pugh class	A	39
	B	1
Portal vein width (cm)		1.30 ± 0.13*
Thickness of spleen (cm)		4.62 ± 1.02*
AFP (ng/mL)		4.65 ± 5.16*
HGB (g/L)		147.11 ± 22.33*
RBC (×109/L)		4.71 ± 0.61*
WBC (×1012/L)		4.62 ± 1.62*
PLT (×109/L)		118.30 ± 65.61*
NE (×109/L)		13.47 ± 65.99*
LY (×109/L)		1.48 ± 0.70*
TB (g/L)		75.90 ± 5.18*
ALB (g/L)		44.88 ± 4.97*
ALT (U/L)		44.21 ± 62.37*
AST (U/L)		37.38 ± 26.96*
GGT (U/L)		63.89 ± 85.44*
ALP (U/L)		78.95 ± 22.10*
CHE (U/L)		7537.68 ± 3067.63*
TBIL (μmol/L)		19.77 ± 7.31*
DBIL (μmol/L)		3.57 ± 1.98*
IBIL (μmol/L)		15.97 ± 6.04*
Cr (μmol/L)		59.68 ± 12.22*
BUN (mmol/L)		5.09 ± 1.40*
PT (S)		12.52 ± 1.19*
PTA (%)		89.71 ± 15.54*
INR		1.14 ± 0.11*
Notes:*Average ± standard deviation; #Median(Mix-Max)

## Sheet: Table S3
Network pharmacology and in vitro experiments-based strategy to investigate the mechanisms of KangXianYiAi formula for hepatitis B virus-related hepatocellular carcinoma
Xu Cao1#, Hening Chen1#, Zhiguo Li 2#, Xiaoke Li1,3, Xianzhao Yang1,3, Qiushuo Jin1,4, Yijun Liang1, Jiaxin Zhang1, Meiyue Zhou1, Ningyi Zhang1, Guang Chen1,3*, Hongbo Du1, 3*, Xiaobin Zao1, 4*, Yong’an Ye1, 3*
Table S3 The primer information of key genes
Primer	Primer sequence 5' to 3'
AR-Forward	CCAGGGACCATGTTTTGCC
AR-Reverse	CGAAGACGACAAGATGGACAA
BCL2L1-Forward	GACTGAATCGGAGATGGAGACC
BCL2L1-Reverse	GCAGTTCAAACTCGTCGCCT
CREBBP-Forward	CAACCCCAAAAGAGCCAAACT
CREBBP-Reverse	CCTCGTAGAAGCTCCGACAGT
EGFR-Forward	AGGCACGAGTAACAAGCTCAC
EGFR-Reverse	ATGAGGACATAACCAGCCACC
ESR1-Forward	GGGAAGTATGGCTATGGAATCTG
ESR1-Reverse	TGGCTGGACACATATAGTCGTT
HDAC1-Forward	CGCCCTCACAAAGCCAATG
HDAC1-Reverse	CTGCTTGCTGTACTCCGACA
HNF4A-Forward	CGAAGGTCAAGCTATGAGGACA
HNF4A-Reverse	ATCTGCGATGCTGGCAATCT
MAPK8-Forward	TGTGTGGAATCAAGCACCTTC
MAPK8-Reverse	AGGCGTCATCATAAAACTCGTTC
MDM2-Forward	GAATCATCGGACTCAGGTACATC
MDM2-Reverse	TCTGTCTCACTAATTGCTCTCCT
NR3C1-Forward	ACAGCATCCCTTTCTCAACAG
NR3C1-Reverse	AGATCCTTGGCACCTATTCCAAT
PTEN-Forward	TTAACTGCAGAGTTGCACAG
PTEN-Reverse	GCCATTGGTCAAGATCTTCAC
SRC-Forward	GAGCGGCTCCAGATTGTCAA
SRC-Reverse	CTGGGGATGTAGCCTGTCTGT
GAPDH-Forward	GGAGCGAGATCCCTCCAAAAT
GAPDH-Reverse	GGCTGTTGTCATACTTCTCATGG

## Sheet: Table S4
Network pharmacology and in vitro experiments-based strategy to investigate the mechanisms of KangXianYiAi formula for hepatitis B virus-related hepatocellular carcinoma
Xu Cao1#, Hening Chen1#, Zhiguo Li 2#, Xiaoke Li1,3, Xianzhao Yang1,3, Qiushuo Jin1,4, Yijun Liang1, Jiaxin Zhang1, Meiyue Zhou1, Ningyi Zhang1, Guang Chen1,3*, Hongbo Du1, 3*, Xiaobin Zao1, 4*, Yong’an Ye1, 3*
Table S4 The results of HBV virological test in HBV-related pre-HCC patients
Before and After therapy	Five indexes of hepatitis B					HBV DNA detection
	HBsAg (IU/mL)	HBsAb (mIU/mL)	HBeAg (S/CO)	HBeAb (S/CO)	HBcAb (S/CO)	HBV DNA (IU/mL)
Before KXYA combined with ETV	678.27	0.59	0.571	0.75	9.88	<1×10E2
	6.24	2.16	0.359	0.01	5.78	<1×10E2
	0.42	0.57	0.33	1.23	7.84	<1×10E2
	5.35	0.4	0.28	0.01	10.61	<1×10E2
	686.99	0.31	9.58	1.81	10.1	<1×10E2
	1325.13	2.16	0.362	0.01	11.32	<1×10E2
	0	15.38	0.252	0.96	8.8	<1×10E2
	2.7	0.51	0.302	0.01	11.19	<1×10E2
	1506.85	0.71	10.37	1.96	8.95	<1×10E2
	1363.78	0.08	3.576	1.75	9.34	<1×10E2
	129.16	0.25	0.25	0.02	8.21	<1×10E2
	1703.4	0.32	3.02	1.65	9.44	<1×10E2
	1969.35	0.75	4.24	0.74	8	<1×10E2
	1126.32	4.18	2.02	1.62	10.16	<1×10E2
	1817.34	0.48	0.328	0.02	10.85	<1×10E2
	0	194.75	0.28	1.33	7.51	<1×10E2
	764.39	1.28	13.64	0.76	12.09	<1×10E2
	2.24	0.43	0.25	0.01	10.01	<1×10E2
	1938.72	186.11	1.68	1.38	9.21	<1×10E2
	2406.95	0	1.749	1.45	9.57	<1×10E2
	6.76	20.07	0.274	0.01	10.52	<1×10E2
	302.43	0.13	2.68	1.6	9.35	<1×10E2
	1252.13	0	0.431	0.25	7.64	<1×10E2
	1779.4	0.3	9.053	1.66	12.75	<1×10E2
	475.01	0.35	0.46	1.6	8.67	<1×10E2
	0	3.5	0.28	0.05	9.37	<1×10E2
	1415.73	0.37	0.26	0.39	9.54	<1×10E2
	1502.15	0.25	0.24	0.01	10.1	<1×10E2
	58.93	0.28	0.25	0.02	9.3	<1×10E2
	2330.84	0.13	5.99	1.85	8.39	<1×10E2
	924.33	0.13	0.27	0.14	6.37	<1×10E2
	53.77	0	0.362	0.01	10.67	<1×10E2
	1310.81	0.39	0.28	0.01	9.84	<1×10E2
	419.2	0.08	0.35	1.49	9.31	<1×10E2
	0	80.43	0.27	0.03	8.79	<1×10E2
	3065.5	7.02	0.239	0.01	11.96	<1×10E2
	332.14	0.07	0.408	1.01	9.63	<1×10E2
	891.03	0.55	6.65	1.68	8.18	<1×10E2
	102.2	0.08	0.33	1.83	6.7	<1×10E2
	1617.04	0.14	1.175	1.86	10.08	<1×10E2
After KXYA combined with ETV	88.29	0.22	0.551	0.85	8.52	<1×10E2
	1.67	3.58	0.248	0.01	10.66	<1×10E2
	0.3	0.52	0.26	1.03	9.29	<1×10E2
	4.98	0.22	0.334	0.01	11.55	<1×10E2
	340.49	0.16	5.27	1.77	8.19	<1×10E2
	617.9	0.52	0.278	0.01	10.06	<1×10E2
	0	78.58	0.24	1.15	7.85	<1×10E2
	2.39	0.18	0.27	0.01	9.74	<1×10E2
	923.75	1.07	4.89	1.65	8.12	<1×10E2
	485.91	0.33	0.48	0.01	8.21	<1×10E2
	98.73	1.62	0.433	0.01	8.12	<1×10E2
	0.67	2.07	0.31	0.01	8.88	<1×10E2
	939.2	1.08	1.504	0.55	7.39	<1×10E2
	747.63	5.88	0.639	1.4	9.7	<1×10E2
	614.58	0.27	0.277	0.01	9.13	<1×10E2
	0	273.21	0.422	1.86	0.08	<1×10E2
	638.47	0	8.452	1.73	8.81	<1×10E2
	0.38	0.11	0.447	0.02	10.44	<1×10E2
	716.16	138.06	0.414	0.94	8.88	<1×10E2
	1097.49	0.08	1.607	1.49	9.07	<1×10E2
	1.96	165.25	0.423	0.02	9.39	<1×10E2
	127.15	1.09	1.58	1.68	8.09	<1×10E2
	782.57	0.07	0.26	0.01	9.19	<1×10E2
	602.06	0.51	1.331	1.58	8.75	<1×10E2
	185.67	0.3	0.432	1.47	10.03	<1×10E2
	0	2.22	0.503	0.05	8.87	<1×10E2
	482.85	1.23	0.302	0.49	9.97	<1×10E2
	1165.02	0.02	0.43	0.02	9.05	<1×10E2
	5.79	1.77	0.415	0.03	6.82	<1×10E2
	1070.57	0.03	3.877	1.63	8.07	<1×10E2
	559.61	0	0.299	0.26	6.48	<1×10E2
	45.28	0.16	0.27	0.01	9.71	<1×10E2
	629.36	0	0.472	0.02	8.53	<1×10E2
	240.43	0	0.438	1.37	10.98	<1×10E2
	0	81.52	0.373	0.04	10.55	<1×10E2
	2516.48	8.81	0.519	0.02	9.79	<1×10E2
	68.07	0.14	0.336	1.54	9.34	<1×10E2
	494.86	0.05	3.287	1.57	9.41	<1×10E2
	75.49	0	0.435	1.63	7.68	<1×10E2
	286.08	1.41	0.708	1.71	8.47	<1×10E2

## Sheet: Table S5
Network pharmacology and in vitro experiments-based strategy to investigate the mechanisms of KangXianYiAi formula for hepatitis B virus-related hepatocellular carcinoma
Xu Cao1#, Hening Chen1#, Zhiguo Li 2#, Xiaoke Li1,3, Xianzhao Yang1,3, Qiushuo Jin1,4, Yijun Liang1, Jiaxin Zhang1, Meiyue Zhou1, Ningyi Zhang1, Guang Chen1,3*, Hongbo Du1, 3*, Xiaobin Zao1, 4*, Yong’an Ye1, 3*
Table S5 The compounds of KXYA
Herb	Latin name	Abbreviation	Canonical SMILES	Molecule name
Chaihu	Radix Bupleuri	CH1	CCCCCC=CCC=CCCCCCCCCOC(=O)C	Linoleyl acetate
Chaihu	Radix Bupleuri	CH2	C1=CC=C(C=C1)C2=CC(=O)C3=C(C(=C(C=C3O2)OC4C(C(C(C(O4)C(=O)O)O)O)O)O)O	Baicalin
Chaihu	Radix Bupleuri	CH3	COC1=CC(=CC(=C1OC)OC)C2=C(C(=O)C3=C(C(=C(C=C3O2)OC)OC)OC)OC	3,5,6,7-tetramethoxy-2-(3,4,5-trimethoxyphenyl)chromone
Chaihu	Radix Bupleuri	CH4	COC1=C(C=C(C(=C1)C2=CC(=O)C3=C(C(=C(C=C3O2)OC)OC)O)O)O	Areapillin
Chaihu	Radix Bupleuri	CH5	C1C(C(C(O1)O)CC2=CC3=C(C=C2)OCO3)CC4=CC5=C(C=C4)OCO5	Cubebin
Chaihu	Radix Bupleuri	CH6	COC1=CC(=C(C=C1)C2=CC3=CC(=C(C=C3O2)OC)O)O	Sainfuran
Chaihu	Radix Bupleuri	CH7	CC1C(C(C(C(O1)OCC2C(C(C(C(O2)OC3=C(OC4=CC(=CC(=C4C3=O)O)OCCO)C5=CC(=C(C=C5)OCCO)OCCO)O)O)O)O)O)O	Troxerutin
Chaihu	Radix Bupleuri	CH8	CCC(C=CC(C)C1CCC2C1(CCC3C2=CCC4C3(CCC(C4)O)C)C)C(C)C	α-spinasterol
Chaihu	Radix Bupleuri	CH9	COC1=C(C=C2C(=C1)C=CC(=O)O2)OC	scoparone
Chaihu	Radix Bupleuri	CH10	CC=C(C)C(=O)OC1C(C(OC2=C1C3=C(C=C2)C=CC(=O)O3)(C)C)OC(=O)C(=CC)C	(+)-Anomalin
Chaihu	Radix Bupleuri	CH11	CC1(CCC2(CCC3(C(=CCC4C3(CCC5C4(CCC(C5(C)C)O)C)C)C2C1)C)C(=O)O)C	oleanolic acid
Chaihu	Radix Bupleuri	CH12	CC1(CCC23COC4(C2C1)C=CC5C6(CCC(C(C6CCC5(C4(CC3O)C)C)(C)CO)O)C)C	Saikogenin F
Chaihu	Radix Bupleuri	CH13	COC1=C(C(=C2C(=C1)C=CC(=O)O2)O)O	Fraxetin
Chaihu	Radix Bupleuri	CH14	C1=CC(=O)OC2=CC(=C(C=C21)O)O	esculetin
Chaihu	Radix Bupleuri	CH15	COC1=CC2=C(C=C1)C=CC(=O)O2	Herniarin
Chaihu	Radix Bupleuri	CH16	COC1=C(C=C2C(=C1)C=CC(=O)O2)O	scopoletin
Chaihu	Radix Bupleuri	CH17	CC1(CC(C2=C(O1)C3=CC=CC=C3OC2=O)C4=CC=CC=C4)OC	Cyclocumarol
Chaihu	Radix Bupleuri	CH18	C1CC2C3CC(CN2C(=O)C1)C4CC(CCN4C3)O.Cl	Octalupine
Chaihu	Radix Bupleuri	CH19	CC1C(C(C(C(O1)OC2CCC3(C(C2(C)CO)CCC4(C3C=CC5=C6CC(CCC6(C(CC54C)O)CO)(C)C)C)C)O)OC7C(C(C(C(O7)CO)O)O)O)O	Saikosaponin B
Chaihu	Radix Bupleuri	CH20	CC1C(C(C(C(O1)OC2CCC3(C(C2(C)CO)CCC4(C3C=CC56C4(CC(C7(C5CC(CC7)(C)C)CO6)O)C)C)C)O)OC8C(C(C(C(O8)CO)O)OC(=O)C)O)O	3'-O-Acetylsaikosaponin D_qt
Chaihu	Radix Bupleuri	CH21	COC1=C(C=CC(=C1)CC(COC2C(C(C(C(O2)CO)O)O)O)C(CC3=CC(=C(C=C3)O)OC)COC4C(C(C(C(O4)CO)O)O)O)O	Secoisolariciresinol diglucoside
Chaihu	Radix Bupleuri	CH22	C1=CC(=O)OC2=CC3=C(C=CO3)C=C21	Psoralen
Chaihu	Radix Bupleuri	A1	C1=CC(=C(C=C1C2=C(C(=O)C3=C(C=C(C=C3O2)O)O)O)O)O	quercetin
Chaihu	Radix Bupleuri	A2	COC1=C(C=CC(=C1)C2=C(C(=O)C3=C(C=C(C=C3O2)O)O)O)O	isorhamnetin
Chaihu	Radix Bupleuri	A3	C1=CC(=CC=C1C2=C(C(=O)C3=C(C=C(C=C3O2)O)O)O)O	kaempferol
Chaihu	Radix Bupleuri	B1	CCC(C=CC(C)C1CCC2C1(CCC3C2CC=C4C3(CCC(C4)O)C)C)C(C)C	Stigmasterol
Huangqi	Hedysarum Multijugum Maxim	HQ1	CC(=C)C1CCC2(C1C3CCC4C5(CCC(C(C5CCC4(C3(CC2)C)C)(C)C)O)C)C(=O)O	Mairin
Huangqi	Hedysarum Multijugum Maxim	HQ2	COC1=CC(=C2C(=C1)OC(=C(C2=O)OC)C3=CC=C(C=C3)O)O	Jaranol
Huangqi	Hedysarum Multijugum Maxim	HQ3	CC1(CCC2(CCC3(C(=CCC4C3(CCC5C4(CCC(C5(C)CO)O)C)C)C2C1)C)C(=O)O)C	hederagenin
Huangqi	Hedysarum Multijugum Maxim	HQ4	CCCC(CCC(C)C1CCC2C1(CCC3C2CC=C4C3(CCC(C4)O)C)C)C(C)C	(3S,8S,9S,10R,13R,14S,17R)-10,13-dimethyl-17-[(2R,5S)-5-propan-2-yloctan-2-yl]-2,3,4,7,8,9,11,12,14,15,16,17-dodecahydro-1H-cyclopenta[a]phenanthren-3-ol
Huangqi	Hedysarum Multijugum Maxim	HQ5	COC1=CC2=C(C=C1)C3C(CO2)C4=C(O3)C(=C(C=C4)OC)OC	3,9-di-O-methylnissolin
Huangqi	Hedysarum Multijugum Maxim	HQ6	COC1=C(C2=C(C=C1)C3COC4=C(C3O2)C=CC(=C4)OC5C(C(C(C(O5)CO)O)O)O)OC	9,10-dimethoxypterocarpan-3-O-β-D-glucoside
Huangqi	Hedysarum Multijugum Maxim	HQ7	COC1=C(C2=C(C=C1)C3COC4=C(C3O2)C=CC(=C4)O)OC	(6aR,11aR)-9,10-dimethoxy-6a,11a-dihydro-6H-benzofurano[3,2-c]chromen-3-ol
Huangqi	Hedysarum Multijugum Maxim	HQ8	COC1=C2C(=C(C(=C1)C(=O)OC)C3=C4C(=C(C=C3C(=O)OC)OC)OCO4)OCO2	Bifendate
Huangqi	Hedysarum Multijugum Maxim	HQ9	COC1=CC=C(C=C1)C2=COC3=C(C2=O)C=CC(=C3)O	formononetin
Huangqi	Hedysarum Multijugum Maxim	HQ10	C1C(C(=O)C2=CC=CC=C2O1)C3=CC=CC=C3	isoflavanone
Huangqi	Hedysarum Multijugum Maxim	HQ11	COC1=C(C=C(C=C1)C2=COC3=C(C2=O)C=CC(=C3)O)O	Calycosin
Huangqi	Hedysarum Multijugum Maxim	HQ12	C1=CC(=CC=C1C(=O)NC(CCC(=O)O)C(=O)O)NCC2=CN=C3C(=N2)C(=O)N=C(N3)N	FA
Huangqi	Hedysarum Multijugum Maxim	HQ13	COC1=CC(=C2C(=C1)OCC3=C2OC4=CC(=CC(=C34)O)OC)O	1,7-Dihydroxy-3,9-dimethoxy pterocarpene
Huangqi	Hedysarum Multijugum Maxim	HQ14	CC(=O)OC1COC(C(C1OC(=O)C)OC(=O)C)OC2CCC34CC35CCC6(C(C(CC6(C5CC(C4C2(C)C)OC7C(C(C(C(O7)CO)O)O)O)C)O)C8(CCC(O8)C(C)(C)O)C)C	acetylastragaloside I
Huangqi	Hedysarum Multijugum Maxim	HQ15	COC1=C(C(=C(C=C1)C2CC3=C(C=C(C=C3)O)OC2)O)OC	(3R)-3-(2-hydroxy-3,4-dimethoxyphenyl)chroman-7-ol
Huangqi	Hedysarum Multijugum Maxim	HQ16	CCCCCC(C=CC=CCCCCCCCC(=O)O)O	13-hydroxy-9,11-octadecadienoic acid
Huangqi	Hedysarum Multijugum Maxim	HQ17	COC1=CC2=C(CC(CO2)C3=C(C(=C(C=C3)OC)OC)O)C=C1	7-O-methylisomucronulatol
Huangqi	Hedysarum Multijugum Maxim	HQ18	CC1(C(CCC23C1C(CC4C2(C3)CCC5(C4(CC(C5C6(CCC(O6)C(C)(C)O)C)O)C)C)OC7C(C(C(C(O7)CO)O)O)O)OC8C(C(C(CO8)O)O)O)C	astragalosideⅣ
Huangqi	Hedysarum Multijugum Maxim	HQ19	CC(=O)OC1C(COC(C1OC(=O)C)OC2CCC34CC35CCC6(C(C(CC6(C5CC(C4C2)OC7C(C(C(C(O7)CO)O)O)O)C)O)C8(CCC(O8)C(C)(C)O)C)C)O	astragalosideI
Huangqi	Hedysarum Multijugum Maxim	HQ20	-	astragalosideII
Huangqi	Hedysarum Multijugum Maxim	HQ21	CC1(C(CCC23C1C(CC4C2(C3)CCC5(C4(CC(C5C6(CCC(O6)C(C)(C)O)C)O)C)C)O)OC7C(C(C(CO7)O)O)OC8C(C(C(C(O8)CO)O)O)O)C	astragalosideⅢ
Huangqi	Hedysarum Multijugum Maxim	HQ22	C1=CC(=CC=C1C2=CSC(=N2)CCl)[N+](=O)[O-]	2-(Chloromethyl)-4-(4-Nitrophenyl)-1,3-Thiazole
Huangqi	Hedysarum Multijugum Maxim	A1	C1=CC(=C(C=C1C2=C(C(=O)C3=C(C=C(C=C3O2)O)O)O)O)O	quercetin
Huangqi	Hedysarum Multijugum Maxim	A2	COC1=C(C=CC(=C1)C2=C(C(=O)C3=C(C=C(C=C3O2)O)O)O)O	isorhamnetin
Huangqi	Hedysarum Multijugum Maxim	A3	C1=CC(=CC=C1C2=C(C(=O)C3=C(C=C(C=C3O2)O)O)O)O	kaempferol
Jiezi	Sinapis Semen	JZ1	CCCCCCCCC=CCCCCCCCC(=O)OCCCC	Uniflex BYO
Jiezi	Sinapis Semen	JZ2	C1=CC=C(C=C1)CCC2=CC(=O)C3=C(O2)C=CC(=C3)OC4C(C(C(C5=C4OC(=CC5=O)CCC6=CC=CC=C6)O)O)O	2-(2-phenylethyl)-6-[[(5S,6R,7R,8S)-5,6,7-trihydroxy-4-keto-2-(2-phenylethyl)-5,6,7,8-tetrahydrochromen-8-yl]oxy]chromone
Jiezi	Sinapis Semen	JZ3	CN1CCC23C=C(C(=O)C=C2C1CC4=C3C(=C(C=C4)OC)O)OC	Sinoacutine
Jiezi	Sinapis Semen	JZ4	CCCCCCCCC=CCCCCCCCCCCCC(=O)O	Erucic acid
Jiezi	Sinapis Semen	JZ5	COC1=CC(=CC(=C1O)OC)C=CC(=O)O	sinapic acid
Jiezi	Sinapis Semen	JZ6	CC(C)CN=C=S	i-Butyl isothiocyanate
Jiezi	Sinapis Semen	JZ7	CC(C)CCN=C=S	3-Methylbutyl isothiocyanate
Jiezi	Sinapis Semen	JZ8	CCCCCN=C=S	Pentyl isothiocyanate
Jiezi	Sinapis Semen	JZ9	CC(C)CCCN=C=S	4-Methylpentyl isothiocyanate
Jiezi	Sinapis Semen	JZ10	C=CCCN=C=S	3-Butenyl isothiocyanate
Jiezi	Sinapis Semen	JZ11	C[N+](C)(C)CCOC(=O)C1=CC=C(C=C1)O	4-hydroxybenzoylcholine
Jiezi	Sinapis Semen	JZ12	C1=CC(=CC=C1CC#N)O	4-Hydroxybenzyl cyanide
Jiezi	Sinapis Semen	JZ13	CCC(CCC(C)C1CCC2C1(CCC3C2CC=C4C3(CCC(C4)O)C)C)C(C)C	β-sitosterol
Jiezi	Sinapis Semen	JZ14	C1=CC=C(C=C1)C(=O)O	Benzoic Acid
Shanyao	Rhizoma Dioscoreae	SY1	CC(C)CNC(=O)C=CC=CC1=CC2=C(C=C1)OCO2	piperlonguminine
Shanyao	Rhizoma Dioscoreae	SY2	C1=CC(=C(C=C1C2C(C(=O)C3=C(C=C(C=C3O2)O)O)O)O)O	(-)-taxifolin
Shanyao	Rhizoma Dioscoreae	SY3	CC1C(OC2=CC(=O)C(=CC12OC)CC=C)C3=CC(=C(C=C3)OC)OC	Denudatin B
Shanyao	Rhizoma Dioscoreae	SY4	CC1C(OC2=CC(=O)C(=CC12OC)CC=C)C3=CC(=C(C=C3)OC)OC	Kadsurenone
Shanyao	Rhizoma Dioscoreae	SY5	CC1C(C2C(=O)C1(C=C(C2(C)O)OC)CC=C)C3=CC(=C(C=C3)OC)OC	hancinol
Shanyao	Rhizoma Dioscoreae	SY6	CC(C)C(C)CCC(C)C1CCC2C1(CCC3C2CC=C4C3(CCC(C4)O)C)C	campesterol
Shanyao	Rhizoma Dioscoreae	SY7	CC=C(CCC(C)C1CCC2C1(CCC3C2CC=C4C3(CCC(C4)O)C)C)C(C)C	Isofucosterol
Shanyao	Rhizoma Dioscoreae	SY8	CC1CCC2(C(C3C(O2)CC4C3(CCC5C4CC=C6C5(CCC(C6)O)C)C)C)OC1	diosgenin
Shanyao	Rhizoma Dioscoreae	SY9	CC1=C(C(CC(C1)O)(C)C)C=CC(=CC=CC(=CC=CC=C(C)C=CC=C(C)C=CC2=C(C(=O)C(CC2(C)C)O)C)C)C	Doradexanthin
Shanyao	Rhizoma Dioscoreae	SY10	CC(=CCC1=C(C2=C(C=C1O)OC3=C(C2=O)C4=C(C(=C3)O)OC(C=C4)(C)C)O)C	AIDS180907
Shanyao	Rhizoma Dioscoreae	SY11	CC(C)CCCC(C)C1CCC2C1(CCC3C2CC=C4C3(CCC(C4)O)C)C	CLR
Shanyao	Rhizoma Dioscoreae	SY12	C1(C(=O)NC(=O)N1)NC(=O)N	(S)-Allantoin
Shanyao	Rhizoma Dioscoreae	SY13	CC1CCC2(C(C3C(O2)CC4C3(CCC5C4CC=C6C5(CCC(C6)OC7C(C(C(C(O7)CO)O)O)O)C)C)C)OC1	Diosgenin-3-O-beta-D-glucopyranoside
Shanyao	Rhizoma Dioscoreae	SY14	C[N+](C)(C)CCO	choline
Shanyao	Rhizoma Dioscoreae	SY15	CC(C)C(C)C=CC(C)C1CCC2C1(CCC3C2=CC=C4C3(CCC(C4)O)C)C	ergosterol
Shanyao	Rhizoma Dioscoreae	SY16	C1(C(C(C(C(C1OP(=O)(O)O)OP(=O)(O)O)OP(=O)(O)O)OP(=O)(O)O)OP(=O)(O)O)OP(=O)(O)O	phytic acid
Shanyao	Rhizoma Dioscoreae	SY17	COC1=CC(=C2C(=C1)C=CC3=CC(=C(C=C32)O)OC)OC	Batatasin I
Shanyao	Rhizoma Dioscoreae	SY18	COC1=CC(=CC(=C1)O)CCC2=CC(=CC=C2)O	Batatasin Ⅲ
Shanyao	Rhizoma Dioscoreae	SY19	CC1=CC(=O)CC(C1(C=CC(=CC(=O)O)C)O)(C)C	Abscisic acid
Shanyao	Rhizoma Dioscoreae	SY20	C(C1C(C(C(C(O1)OC2C(OC(C(C2O)O)OC3C(OC(C(C3O)O)OC4C(OC(C(C4O)O)O)CO)CO)CO)O)O)O)O	Mannan
Shanyao	Rhizoma Dioscoreae	SY21	C1=CC(=C(C=C1CCN)O)O	4-(2-Aminoethyl)benzene-1,2-diol
Shanyao	Rhizoma Dioscoreae	B1	CCC(C=CC(C)C1CCC2C1(CCC3C2CC=C4C3(CCC(C4)O)C)C)C(C)C	Stigmasterol

## Sheet: Table S6
Network pharmacology and in vitro experiments-based strategy to investigate the mechanisms of KangXianYiAi formula for hepatitis B virus-related hepatocellular carcinoma
Xu Cao1#, Hening Chen1#, Zhiguo Li 2#, Xiaoke Li1,3, Xianzhao Yang1,3, Qiushuo Jin1,4, Yijun Liang1, Jiaxin Zhang1, Meiyue Zhou1, Ningyi Zhang1, Guang Chen1,3*, Hongbo Du1, 3*, Xiaobin Zao1, 4*, Yong’an Ye1, 3*
Table S6 The targets of compounds in KXYA
Herb	Molecule name	Gene	Probability	Database
CH1	Linoleyl acetate	CNR1	0.111502	SwissTargetPrediction
CH1	Linoleyl acetate	HSD11B1	0.111502	SwissTargetPrediction
CH1	Linoleyl acetate	FAAH	0.111502	SwissTargetPrediction
CH1	Linoleyl acetate	CYP19A1	0.111502	SwissTargetPrediction
CH1	Linoleyl acetate	CYP17A1	0.111502	SwissTargetPrediction
CH1	Linoleyl acetate	AR	0.111502	SwissTargetPrediction
CH1	Linoleyl acetate	CNR2	0.111502	SwissTargetPrediction
CH1	Linoleyl acetate	MCL1	0.111502	SwissTargetPrediction
CH1	Linoleyl acetate	BCL2	0.111502	SwissTargetPrediction
CH1	Linoleyl acetate	HSD11B2	0.111502	SwissTargetPrediction
CH1	Linoleyl acetate	PTPN1	0.111502	SwissTargetPrediction
CH1	Linoleyl acetate	PTGES	0.111502	SwissTargetPrediction
CH1	Linoleyl acetate	TAS2R31	0.111502	SwissTargetPrediction
CH1	Linoleyl acetate	F2R	0.111502	SwissTargetPrediction
CH1	Linoleyl acetate	ALOX5AP	0.111502	SwissTargetPrediction
CH1	Linoleyl acetate	GRIN1	0.111502	SwissTargetPrediction
CH1	Linoleyl acetate	GRIN2B	0.111502	SwissTargetPrediction
CH1	Linoleyl acetate	TNKS	0.111502	SwissTargetPrediction
CH1	Linoleyl acetate	EPHB4	0.111502	SwissTargetPrediction
CH1	Linoleyl acetate	AURKB	0.111502	SwissTargetPrediction
CH1	Linoleyl acetate	JAK2	0.111502	SwissTargetPrediction
CH1	Linoleyl acetate	ROCK2	0.111502	SwissTargetPrediction
CH1	Linoleyl acetate	ROCK1	0.111502	SwissTargetPrediction
CH1	Linoleyl acetate	CA14	0.111502	SwissTargetPrediction
CH1	Linoleyl acetate	CXCR3	0.111502	SwissTargetPrediction
CH1	Linoleyl acetate	SCN9A	0.111502	SwissTargetPrediction
CH1	Linoleyl acetate	QPCT	0.111502	SwissTargetPrediction
CH1	Linoleyl acetate	HRH2	0.111502	SwissTargetPrediction
CH1	Linoleyl acetate	PGR	0.111502	SwissTargetPrediction
CH1	Linoleyl acetate	HRH3	0.111502	SwissTargetPrediction
CH1	Linoleyl acetate	HRH4	0.111502	SwissTargetPrediction
CH1	Linoleyl acetate	NR3C2	0.111502	SwissTargetPrediction
CH1	Linoleyl acetate	HMGCR	0.111502	SwissTargetPrediction
CH1	Linoleyl acetate	HPGD	0.111502	SwissTargetPrediction
CH1	Linoleyl acetate	NPY5R	0.111502	SwissTargetPrediction
CH1	Linoleyl acetate	DGAT1	0.111502	SwissTargetPrediction
CH1	Linoleyl acetate	NR3C1	0.111502	SwissTargetPrediction
CH1	Linoleyl acetate	PORCN	0.111502	SwissTargetPrediction
CH1	Linoleyl acetate	CRHR1	0.111502	SwissTargetPrediction
CH1	Linoleyl acetate	C5AR1	0.111502	SwissTargetPrediction
CH1	Linoleyl acetate	RBP4	0.111502	SwissTargetPrediction
CH1	Linoleyl acetate	MGLL	0.111502	SwissTargetPrediction
CH1	Linoleyl acetate	ABL1	0.111502	SwissTargetPrediction
CH1	Linoleyl acetate	GCGR	0.111502	SwissTargetPrediction
CH1	Linoleyl acetate	YES1	0.111502	SwissTargetPrediction
CH1	Linoleyl acetate	ABHD6	0.111502	SwissTargetPrediction
CH1	Linoleyl acetate	LCK	0.111502	SwissTargetPrediction
CH1	Linoleyl acetate	MAPK14	0.111502	SwissTargetPrediction
CH1	Linoleyl acetate	SRC	0.111502	SwissTargetPrediction
CH1	Linoleyl acetate	PARP2	0.111502	SwissTargetPrediction
CH1	Linoleyl acetate	SOAT1	0.111502	SwissTargetPrediction
CH1	Linoleyl acetate	HSD17B2	0.111502	SwissTargetPrediction
CH1	Linoleyl acetate	RARA	0.111502	SwissTargetPrediction
CH1	Linoleyl acetate	CYP11B1	0.111502	SwissTargetPrediction
CH1	Linoleyl acetate	CYP11B2	0.111502	SwissTargetPrediction
CH1	Linoleyl acetate	AKR1C1	0.111502	SwissTargetPrediction
CH1	Linoleyl acetate	CTSK	0.111502	SwissTargetPrediction
CH1	Linoleyl acetate	CTSS	0.111502	SwissTargetPrediction
CH1	Linoleyl acetate	FABP4	0.111502	SwissTargetPrediction
CH1	Linoleyl acetate	FABP3	0.111502	SwissTargetPrediction
CH1	Linoleyl acetate	PPARD	0.111502	SwissTargetPrediction
CH1	Linoleyl acetate	GCK	0.111502	SwissTargetPrediction
CH1	Linoleyl acetate	GPR119	0.111502	SwissTargetPrediction
CH1	Linoleyl acetate	BRD4	0.111502	SwissTargetPrediction
CH1	Linoleyl acetate	BRD2	0.111502	SwissTargetPrediction
CH1	Linoleyl acetate	BRD3	0.111502	SwissTargetPrediction
CH1	Linoleyl acetate	NOD1	0.111502	SwissTargetPrediction
CH1	Linoleyl acetate	NOD2	0.111502	SwissTargetPrediction
CH1	Linoleyl acetate	OPRD1	0.111502	SwissTargetPrediction
CH1	Linoleyl acetate	PTAFR	0.111502	SwissTargetPrediction
CH1	Linoleyl acetate	NAMPT	0.111502	SwissTargetPrediction
CH1	Linoleyl acetate	IDH1	0.111502	SwissTargetPrediction
CH1	Linoleyl acetate	DHFR	0.111502	SwissTargetPrediction
CH1	Linoleyl acetate	PIM1	0.111502	SwissTargetPrediction
CH1	Linoleyl acetate	TSPO	0.111502	SwissTargetPrediction
CH1	Linoleyl acetate	GABRA5	0.111502	SwissTargetPrediction
CH1	Linoleyl acetate	GABRA1	0.111502	SwissTargetPrediction
CH2	Baicalin	AKR1B1	0.131435	SwissTargetPrediction
CH2	Baicalin	ADORA1	0.123138	SwissTargetPrediction
CH2	Baicalin	TNF	0.114839	SwissTargetPrediction
CH2	Baicalin	IL2	0.114839	SwissTargetPrediction
CH2	Baicalin	XDH	0.106543	SwissTargetPrediction
CH2	Baicalin	PTGS2	0.106543	SwissTargetPrediction
CH2	Baicalin	RPS6KA3	0.106543	SwissTargetPrediction
CH2	Baicalin	EGFR	0.106543	SwissTargetPrediction
CH2	Baicalin	ACHE	0.106543	SwissTargetPrediction
CH2	Baicalin	NQO2	0.106543	SwissTargetPrediction
CH2	Baicalin	NMUR2	0.106543	SwissTargetPrediction
CH2	Baicalin	ADRA2A	0.106543	SwissTargetPrediction
CH2	Baicalin	ADRA2C	0.106543	SwissTargetPrediction
CH2	Baicalin	NOX4	0.106543	SwissTargetPrediction
CH2	Baicalin	ALDH2	0.106543	SwissTargetPrediction
CH2	Baicalin	FDFT1	0.106543	SwissTargetPrediction
CH2	Baicalin	CA2	0.106543	SwissTargetPrediction
CH2	Baicalin	CA12	0.106543	SwissTargetPrediction
CH3	3,5,6,7-tetramethoxy-2-(3,4,5-trimethoxyphenyl)chromone	ABCG2	0.416538	SwissTargetPrediction
CH3	3,5,6,7-tetramethoxy-2-(3,4,5-trimethoxyphenyl)chromone	PLG	0.207349	SwissTargetPrediction
CH3	3,5,6,7-tetramethoxy-2-(3,4,5-trimethoxyphenyl)chromone	ADORA3	0.19929	SwissTargetPrediction
CH3	3,5,6,7-tetramethoxy-2-(3,4,5-trimethoxyphenyl)chromone	ADORA2A	0.159097	SwissTargetPrediction
CH3	3,5,6,7-tetramethoxy-2-(3,4,5-trimethoxyphenyl)chromone	CA7	0.151058	SwissTargetPrediction
CH3	3,5,6,7-tetramethoxy-2-(3,4,5-trimethoxyphenyl)chromone	PLK1	0.151058	SwissTargetPrediction
CH3	3,5,6,7-tetramethoxy-2-(3,4,5-trimethoxyphenyl)chromone	ABCB1	0.134972	SwissTargetPrediction
CH3	3,5,6,7-tetramethoxy-2-(3,4,5-trimethoxyphenyl)chromone	FLT3	0.126929	SwissTargetPrediction
CH3	3,5,6,7-tetramethoxy-2-(3,4,5-trimethoxyphenyl)chromone	SYK	0.126929	SwissTargetPrediction
CH3	3,5,6,7-tetramethoxy-2-(3,4,5-trimethoxyphenyl)chromone	KDR	0.126929	SwissTargetPrediction
CH3	3,5,6,7-tetramethoxy-2-(3,4,5-trimethoxyphenyl)chromone	CYP1B1	0.126929	SwissTargetPrediction
CH3	3,5,6,7-tetramethoxy-2-(3,4,5-trimethoxyphenyl)chromone	MET	0.126929	SwissTargetPrediction
CH3	3,5,6,7-tetramethoxy-2-(3,4,5-trimethoxyphenyl)chromone	ALOX5	0.126929	SwissTargetPrediction
CH3	3,5,6,7-tetramethoxy-2-(3,4,5-trimethoxyphenyl)chromone	GSK3B	0.126929	SwissTargetPrediction
CH3	3,5,6,7-tetramethoxy-2-(3,4,5-trimethoxyphenyl)chromone	CA1	0.118883	SwissTargetPrediction
CH3	3,5,6,7-tetramethoxy-2-(3,4,5-trimethoxyphenyl)chromone	CA13	0.118883	SwissTargetPrediction
CH3	3,5,6,7-tetramethoxy-2-(3,4,5-trimethoxyphenyl)chromone	APP	0.118883	SwissTargetPrediction
CH3	3,5,6,7-tetramethoxy-2-(3,4,5-trimethoxyphenyl)chromone	AXL	0.118883	SwissTargetPrediction
CH3	3,5,6,7-tetramethoxy-2-(3,4,5-trimethoxyphenyl)chromone	BACE1	0.118883	SwissTargetPrediction
CH3	3,5,6,7-tetramethoxy-2-(3,4,5-trimethoxyphenyl)chromone	KIT	0.118883	SwissTargetPrediction
CH3	3,5,6,7-tetramethoxy-2-(3,4,5-trimethoxyphenyl)chromone	CDK1	0.118883	SwissTargetPrediction
CH3	3,5,6,7-tetramethoxy-2-(3,4,5-trimethoxyphenyl)chromone	CAMK2B	0.118883	SwissTargetPrediction
CH3	3,5,6,7-tetramethoxy-2-(3,4,5-trimethoxyphenyl)chromone	PTK2	0.118883	SwissTargetPrediction
CH3	3,5,6,7-tetramethoxy-2-(3,4,5-trimethoxyphenyl)chromone	PIK3CG	0.118883	SwissTargetPrediction
CH3	3,5,6,7-tetramethoxy-2-(3,4,5-trimethoxyphenyl)chromone	IGF1R	0.118883	SwissTargetPrediction
CH3	3,5,6,7-tetramethoxy-2-(3,4,5-trimethoxyphenyl)chromone	INSR	0.118883	SwissTargetPrediction
CH3	3,5,6,7-tetramethoxy-2-(3,4,5-trimethoxyphenyl)chromone	MYLK	0.118883	SwissTargetPrediction
CH3	3,5,6,7-tetramethoxy-2-(3,4,5-trimethoxyphenyl)chromone	DAPK1	0.118883	SwissTargetPrediction
CH3	3,5,6,7-tetramethoxy-2-(3,4,5-trimethoxyphenyl)chromone	PKN1	0.118883	SwissTargetPrediction
CH3	3,5,6,7-tetramethoxy-2-(3,4,5-trimethoxyphenyl)chromone	CSNK2A1	0.118883	SwissTargetPrediction
CH3	3,5,6,7-tetramethoxy-2-(3,4,5-trimethoxyphenyl)chromone	NEK2	0.118883	SwissTargetPrediction
CH3	3,5,6,7-tetramethoxy-2-(3,4,5-trimethoxyphenyl)chromone	ALK	0.118883	SwissTargetPrediction
CH3	3,5,6,7-tetramethoxy-2-(3,4,5-trimethoxyphenyl)chromone	NEK6	0.118883	SwissTargetPrediction
CH3	3,5,6,7-tetramethoxy-2-(3,4,5-trimethoxyphenyl)chromone	NUAK1	0.118883	SwissTargetPrediction
CH3	3,5,6,7-tetramethoxy-2-(3,4,5-trimethoxyphenyl)chromone	CDK5R1	0.118883	SwissTargetPrediction
CH3	3,5,6,7-tetramethoxy-2-(3,4,5-trimethoxyphenyl)chromone	CDK5	0.118883	SwissTargetPrediction
CH3	3,5,6,7-tetramethoxy-2-(3,4,5-trimethoxyphenyl)chromone	F2	0.118883	SwissTargetPrediction
CH3	3,5,6,7-tetramethoxy-2-(3,4,5-trimethoxyphenyl)chromone	CA6	0.118883	SwissTargetPrediction
CH3	3,5,6,7-tetramethoxy-2-(3,4,5-trimethoxyphenyl)chromone	OPRM1	0.118883	SwissTargetPrediction
CH3	3,5,6,7-tetramethoxy-2-(3,4,5-trimethoxyphenyl)chromone	KDM4E	0.118883	SwissTargetPrediction
CH3	3,5,6,7-tetramethoxy-2-(3,4,5-trimethoxyphenyl)chromone	TOP2A	0.118883	SwissTargetPrediction
CH3	3,5,6,7-tetramethoxy-2-(3,4,5-trimethoxyphenyl)chromone	PIK3R1	0.118883	SwissTargetPrediction
CH3	3,5,6,7-tetramethoxy-2-(3,4,5-trimethoxyphenyl)chromone	PYGL	0.118883	SwissTargetPrediction
CH3	3,5,6,7-tetramethoxy-2-(3,4,5-trimethoxyphenyl)chromone	MMP13	0.118883	SwissTargetPrediction
CH3	3,5,6,7-tetramethoxy-2-(3,4,5-trimethoxyphenyl)chromone	CA3	0.118883	SwissTargetPrediction
CH3	3,5,6,7-tetramethoxy-2-(3,4,5-trimethoxyphenyl)chromone	PLA2G1B	0.118883	SwissTargetPrediction
CH3	3,5,6,7-tetramethoxy-2-(3,4,5-trimethoxyphenyl)chromone	CA5A	0.118883	SwissTargetPrediction
CH3	3,5,6,7-tetramethoxy-2-(3,4,5-trimethoxyphenyl)chromone	APEX1	0.118883	SwissTargetPrediction
CH3	3,5,6,7-tetramethoxy-2-(3,4,5-trimethoxyphenyl)chromone	AKR1C2	0.118883	SwissTargetPrediction
CH3	3,5,6,7-tetramethoxy-2-(3,4,5-trimethoxyphenyl)chromone	AKR1C4	0.118883	SwissTargetPrediction
CH3	3,5,6,7-tetramethoxy-2-(3,4,5-trimethoxyphenyl)chromone	AKR1A1	0.118883	SwissTargetPrediction
CH3	3,5,6,7-tetramethoxy-2-(3,4,5-trimethoxyphenyl)chromone	MMP2	0.118883	SwissTargetPrediction
CH3	3,5,6,7-tetramethoxy-2-(3,4,5-trimethoxyphenyl)chromone	DRD4	0.118883	SwissTargetPrediction
CH3	3,5,6,7-tetramethoxy-2-(3,4,5-trimethoxyphenyl)chromone	MAOA	0.118883	SwissTargetPrediction
CH3	3,5,6,7-tetramethoxy-2-(3,4,5-trimethoxyphenyl)chromone	MMP3	0.118883	SwissTargetPrediction
CH3	3,5,6,7-tetramethoxy-2-(3,4,5-trimethoxyphenyl)chromone	MMP9	0.118883	SwissTargetPrediction
CH3	3,5,6,7-tetramethoxy-2-(3,4,5-trimethoxyphenyl)chromone	CDK2	0.118883	SwissTargetPrediction
CH3	3,5,6,7-tetramethoxy-2-(3,4,5-trimethoxyphenyl)chromone	CA4	0.118883	SwissTargetPrediction
CH3	3,5,6,7-tetramethoxy-2-(3,4,5-trimethoxyphenyl)chromone	NOS2	0.118883	SwissTargetPrediction
CH3	3,5,6,7-tetramethoxy-2-(3,4,5-trimethoxyphenyl)chromone	AVPR2	0.118883	SwissTargetPrediction
CH3	3,5,6,7-tetramethoxy-2-(3,4,5-trimethoxyphenyl)chromone	CA9	0.118883	SwissTargetPrediction
CH3	3,5,6,7-tetramethoxy-2-(3,4,5-trimethoxyphenyl)chromone	CDK6	0.118883	SwissTargetPrediction
CH3	3,5,6,7-tetramethoxy-2-(3,4,5-trimethoxyphenyl)chromone	ARG1	0.118883	SwissTargetPrediction
CH3	3,5,6,7-tetramethoxy-2-(3,4,5-trimethoxyphenyl)chromone	AKT1	0.118883	SwissTargetPrediction
CH3	3,5,6,7-tetramethoxy-2-(3,4,5-trimethoxyphenyl)chromone	CCNB3	0.118883	SwissTargetPrediction
CH3	3,5,6,7-tetramethoxy-2-(3,4,5-trimethoxyphenyl)chromone	CCNB1	0.118883	SwissTargetPrediction
CH3	3,5,6,7-tetramethoxy-2-(3,4,5-trimethoxyphenyl)chromone	CCNB2	0.118883	SwissTargetPrediction
CH3	3,5,6,7-tetramethoxy-2-(3,4,5-trimethoxyphenyl)chromone	ALOX12	0.118883	SwissTargetPrediction
CH3	3,5,6,7-tetramethoxy-2-(3,4,5-trimethoxyphenyl)chromone	TYR	0.118883	SwissTargetPrediction
CH3	3,5,6,7-tetramethoxy-2-(3,4,5-trimethoxyphenyl)chromone	AHR	0.118883	SwissTargetPrediction
CH3	3,5,6,7-tetramethoxy-2-(3,4,5-trimethoxyphenyl)chromone	ALOX15	0.118883	SwissTargetPrediction
CH3	3,5,6,7-tetramethoxy-2-(3,4,5-trimethoxyphenyl)chromone	ESR2	0.118883	SwissTargetPrediction
CH3	3,5,6,7-tetramethoxy-2-(3,4,5-trimethoxyphenyl)chromone	ESRRA	0.118883	SwissTargetPrediction
CH3	3,5,6,7-tetramethoxy-2-(3,4,5-trimethoxyphenyl)chromone	AKR1C3	0.118883	SwissTargetPrediction
CH3	3,5,6,7-tetramethoxy-2-(3,4,5-trimethoxyphenyl)chromone	PARP1	0.118883	SwissTargetPrediction
CH3	3,5,6,7-tetramethoxy-2-(3,4,5-trimethoxyphenyl)chromone	ST6GAL1	0.118883	SwissTargetPrediction
CH3	3,5,6,7-tetramethoxy-2-(3,4,5-trimethoxyphenyl)chromone	ABCC1	0.118883	SwissTargetPrediction
CH3	3,5,6,7-tetramethoxy-2-(3,4,5-trimethoxyphenyl)chromone	MAPT	0.118883	SwissTargetPrediction
CH3	3,5,6,7-tetramethoxy-2-(3,4,5-trimethoxyphenyl)chromone	PTPRS	0.118883	SwissTargetPrediction
CH3	3,5,6,7-tetramethoxy-2-(3,4,5-trimethoxyphenyl)chromone	MPG	0.118883	SwissTargetPrediction
CH3	3,5,6,7-tetramethoxy-2-(3,4,5-trimethoxyphenyl)chromone	PDE5A	0.118883	SwissTargetPrediction
CH3	3,5,6,7-tetramethoxy-2-(3,4,5-trimethoxyphenyl)chromone	GPR35	0.118883	SwissTargetPrediction
CH3	3,5,6,7-tetramethoxy-2-(3,4,5-trimethoxyphenyl)chromone	MPO	0.118883	SwissTargetPrediction
CH3	3,5,6,7-tetramethoxy-2-(3,4,5-trimethoxyphenyl)chromone	TERT	0.118883	SwissTargetPrediction
CH4	Areapillin	ODC1	0.117455	SwissTargetPrediction
CH4	Areapillin	PLA2G2A	0.10934	SwissTargetPrediction
CH4	Areapillin	GLO1	0.10934	SwissTargetPrediction
CH4	Areapillin	TTR	0.10934	SwissTargetPrediction
CH4	Areapillin	CD38	0.10934	SwissTargetPrediction
CH4	Areapillin	TNKS2	0.10934	SwissTargetPrediction
CH4	Areapillin	SLC22A12	0.10934	SwissTargetPrediction
CH4	Areapillin	AMY1A	0.10934	SwissTargetPrediction
CH4	Areapillin	GRK6	0.10934	SwissTargetPrediction
CH4	Areapillin	CFTR	0.10934	SwissTargetPrediction
CH4	Areapillin	NAE1	0.10934	SwissTargetPrediction
CH5	Cubebin	SLC6A3	0.10934	SwissTargetPrediction
CH5	Cubebin	SLC6A2	0.10934	SwissTargetPrediction
CH5	Cubebin	SHBG	0.10934	SwissTargetPrediction
CH5	Cubebin	MAPK9	0.10934	SwissTargetPrediction
CH5	Cubebin	EWS-Fli1	0.10934	SwissTargetPrediction
CH5	Cubebin	PDE10A	0.10934	SwissTargetPrediction
CH5	Cubebin	TDP2	0.10934	SwissTargetPrediction
CH5	Cubebin	MAP2K1	0.10934	SwissTargetPrediction
CH5	Cubebin	IMPDH2	0.10934	SwissTargetPrediction
CH5	Cubebin	FBP1	0.10934	SwissTargetPrediction
CH5	Cubebin	LYPLA1	0.10934	SwissTargetPrediction
CH5	Cubebin	LYPLA2	0.10934	SwissTargetPrediction
CH5	Cubebin	CA5B	0.10934	SwissTargetPrediction
CH5	Cubebin	CCNE2	0.10934	SwissTargetPrediction
CH5	Cubebin	CCNE1	0.10934	SwissTargetPrediction
CH5	Cubebin	ACPP	0.10934	SwissTargetPrediction
CH5	Cubebin	PNP	0.10934	SwissTargetPrediction
CH5	Cubebin	ABCC9	0.10934	SwissTargetPrediction
CH5	Cubebin	CASP8	0.10934	SwissTargetPrediction
CH5	Cubebin	CASP1	0.10934	SwissTargetPrediction
CH5	Cubebin	MTOR	0.10934	SwissTargetPrediction
CH5	Cubebin	MMP1	0.10934	SwissTargetPrediction
CH5	Cubebin	MMP8	0.10934	SwissTargetPrediction
CH5	Cubebin	AURKA	0.10934	SwissTargetPrediction
CH5	Cubebin	PKM	0.10934	SwissTargetPrediction
CH5	Cubebin	JAK1	0.10934	SwissTargetPrediction
CH5	Cubebin	BRS3	0.10934	SwissTargetPrediction
CH5	Cubebin	EIF2AK3	0.10934	SwissTargetPrediction
CH5	Cubebin	JAK3	0.10934	SwissTargetPrediction
CH5	Cubebin	TYK2	0.10934	SwissTargetPrediction
CH5	Cubebin	ADAM17	0.10934	SwissTargetPrediction
CH5	Cubebin	MMP14	0.10934	SwissTargetPrediction
CH5	Cubebin	MMP7	0.10934	SwissTargetPrediction
CH5	Cubebin	PLEC	0.10934	SwissTargetPrediction
CH5	Cubebin	TRPM8	0.10934	SwissTargetPrediction
CH5	Cubebin	NTRK1	0.10934	SwissTargetPrediction
CH5	Cubebin	CREBBP	0.10934	SwissTargetPrediction
CH5	Cubebin	AOC3	0.10934	SwissTargetPrediction
CH5	Cubebin	XIAP	0.10934	SwissTargetPrediction
CH5	Cubebin	BDKRB1	0.10934	SwissTargetPrediction
CH5	Cubebin	PIK3CD	0.10934	SwissTargetPrediction
CH5	Cubebin	PRKDC	0.10934	SwissTargetPrediction
CH5	Cubebin	PIK3CB	0.10934	SwissTargetPrediction
CH5	Cubebin	GRK2	0.10934	SwissTargetPrediction
CH5	Cubebin	TNK2	0.10934	SwissTargetPrediction
CH5	Cubebin	SLC6A4	0.10934	SwissTargetPrediction
CH5	Cubebin	PLA2G7	0.10934	SwissTargetPrediction
CH5	Cubebin	MAP3K5	0.10934	SwissTargetPrediction
CH5	Cubebin	CAPN1	0.10934	SwissTargetPrediction
CH5	Cubebin	CMA1	0.10934	SwissTargetPrediction
CH5	Cubebin	CDC7	0.10934	SwissTargetPrediction
CH5	Cubebin	PTGER3	0.10934	SwissTargetPrediction
CH5	Cubebin	HSP90AA1	0.10934	SwissTargetPrediction
CH6	Sainfuran	ESR1	0.328396	SwissTargetPrediction
CH8	α-spinasterol	CHRM2	0.306044	SwissTargetPrediction
CH8	α-spinasterol	CYP2C19	0.306044	SwissTargetPrediction
CH8	α-spinasterol	CYP51A1	0.17281	SwissTargetPrediction
CH8	α-spinasterol	SREBF2	0.164472	SwissTargetPrediction
CH8	α-spinasterol	NPC1L1	0.156149	SwissTargetPrediction
CH8	α-spinasterol	BCHE	0.147815	SwissTargetPrediction
CH8	α-spinasterol	RORC	0.131156	SwissTargetPrediction
CH8	α-spinasterol	NR1I3	0.122827	SwissTargetPrediction
CH8	α-spinasterol	NR1H3	0.122827	SwissTargetPrediction
CH8	α-spinasterol	SQLE	0.106166	SwissTargetPrediction
CH8	α-spinasterol	SERPINA6	0.106166	SwissTargetPrediction
CH8	α-spinasterol	CDC25A	0.106166	SwissTargetPrediction
CH8	α-spinasterol	CES2	0.106166	SwissTargetPrediction
CH8	α-spinasterol	PTPN6	0.106166	SwissTargetPrediction
CH8	α-spinasterol	PREP	0.106166	SwissTargetPrediction
CH8	α-spinasterol	VDR	0.106166	SwissTargetPrediction
CH8	α-spinasterol	POLB	0.106166	SwissTargetPrediction
CH8	α-spinasterol	GLRA1	0.106166	SwissTargetPrediction
CH8	α-spinasterol	ATP12A	0.106166	SwissTargetPrediction
CH8	α-spinasterol	FNTA	0.106166	SwissTargetPrediction
CH8	α-spinasterol	FNTB	0.106166	SwissTargetPrediction
CH8	α-spinasterol	CDC25B	0.106166	SwissTargetPrediction
CH8	α-spinasterol	PPARG	0.106166	SwissTargetPrediction
CH8	α-spinasterol	PPARA	0.106166	SwissTargetPrediction
CH8	α-spinasterol	FABP5	0.106166	SwissTargetPrediction
CH8	α-spinasterol	FABP1	0.106166	SwissTargetPrediction
CH8	α-spinasterol	RORA	0.106166	SwissTargetPrediction
CH8	α-spinasterol	MAPK3	0.106166	SwissTargetPrediction
CH8	α-spinasterol	PTPN11	0.106166	SwissTargetPrediction
CH8	α-spinasterol	AKR1B10	0.106166	SwissTargetPrediction
CH8	α-spinasterol	DHCR7	0.106166	SwissTargetPrediction
CH8	α-spinasterol	PDE4D	0.106166	SwissTargetPrediction
CH8	α-spinasterol	PTPRF	0.106166	SwissTargetPrediction
CH8	α-spinasterol	UGT2B7	0.106166	SwissTargetPrediction
CH8	α-spinasterol	ACP1	0.106166	SwissTargetPrediction
CH8	α-spinasterol	SCD	0.106166	SwissTargetPrediction
CH8	α-spinasterol	G6PD	0.106166	SwissTargetPrediction
CH8	α-spinasterol	PTPN2	0.106166	SwissTargetPrediction
CH10	(+)-Anomalin	ELANE	0.118883	SwissTargetPrediction
CH10	(+)-Anomalin	CSF1R	0.118883	SwissTargetPrediction
CH10	(+)-Anomalin	CTSV	0.118883	SwissTargetPrediction
CH10	(+)-Anomalin	CTSL	0.118883	SwissTargetPrediction
CH10	(+)-Anomalin	KCNJ6	0.118883	SwissTargetPrediction
CH10	(+)-Anomalin	KCNJ3	0.118883	SwissTargetPrediction
CH10	(+)-Anomalin	HCRTR2	0.118883	SwissTargetPrediction
CH10	(+)-Anomalin	KCNJ5	0.118883	SwissTargetPrediction
CH10	(+)-Anomalin	GRM5	0.118883	SwissTargetPrediction
CH10	(+)-Anomalin	HCRTR1	0.118883	SwissTargetPrediction
CH10	(+)-Anomalin	KCNK3	0.118883	SwissTargetPrediction
CH10	(+)-Anomalin	KCNK9	0.118883	SwissTargetPrediction
CH10	(+)-Anomalin	P2RX3	0.118883	SwissTargetPrediction
CH10	(+)-Anomalin	SCN2A	0.118883	SwissTargetPrediction
CH10	(+)-Anomalin	SCN10A	0.118883	SwissTargetPrediction
CH10	(+)-Anomalin	CCND1	0.118883	SwissTargetPrediction
CH10	(+)-Anomalin	CDK4	0.118883	SwissTargetPrediction
CH10	(+)-Anomalin	PPIA	0.118883	SwissTargetPrediction
CH10	(+)-Anomalin	PDE4B	0.118883	SwissTargetPrediction
CH10	(+)-Anomalin	ELOVL6	0.118883	SwissTargetPrediction
CH10	(+)-Anomalin	P2RX7	0.118883	SwissTargetPrediction
CH10	(+)-Anomalin	SAE1	0.118883	SwissTargetPrediction
CH10	(+)-Anomalin	UBA2	0.118883	SwissTargetPrediction
CH10	(+)-Anomalin	CHRM1	0.118883	SwissTargetPrediction
CH10	(+)-Anomalin	F10	0.118883	SwissTargetPrediction
CH10	(+)-Anomalin	VCP	0.118883	SwissTargetPrediction
CH10	(+)-Anomalin	CXCR2	0.118883	SwissTargetPrediction
CH10	(+)-Anomalin	CHRM3	0.118883	SwissTargetPrediction
CH10	(+)-Anomalin	TACR3	0.118883	SwissTargetPrediction
CH10	(+)-Anomalin	CASP3	0.118883	SwissTargetPrediction
CH10	(+)-Anomalin	CASP7	0.118883	SwissTargetPrediction
CH10	(+)-Anomalin	MAPK11	0.118883	SwissTargetPrediction
CH10	(+)-Anomalin	PABPC1	0.118883	SwissTargetPrediction
CH10	(+)-Anomalin	ITGAV	0.118883	SwissTargetPrediction
CH10	(+)-Anomalin	ITGB3	0.118883	SwissTargetPrediction
CH10	(+)-Anomalin	HTR1A	0.118883	SwissTargetPrediction
CH10	(+)-Anomalin	CFD	0.118883	SwissTargetPrediction
CH10	(+)-Anomalin	DRD2	0.118883	SwissTargetPrediction
CH10	(+)-Anomalin	TGM2	0.118883	SwissTargetPrediction
CH10	(+)-Anomalin	GRM4	0.118883	SwissTargetPrediction
CH10	(+)-Anomalin	TGM1	0.118883	SwissTargetPrediction
CH10	(+)-Anomalin	HTR7	0.118883	SwissTargetPrediction
CH10	(+)-Anomalin	HTR6	0.118883	SwissTargetPrediction
CH10	(+)-Anomalin	F13A1	0.118883	SwissTargetPrediction
CH10	(+)-Anomalin	PDE7A	0.118883	SwissTargetPrediction
CH10	(+)-Anomalin	PDE9A	0.118883	SwissTargetPrediction
CH10	(+)-Anomalin	NOS1	0.118883	SwissTargetPrediction
CH10	(+)-Anomalin	PIM2	0.118883	SwissTargetPrediction
CH10	(+)-Anomalin	CCND3	0.118883	SwissTargetPrediction
CH10	(+)-Anomalin	CCND2	0.118883	SwissTargetPrediction
CH10	(+)-Anomalin	TRPV1	0.118883	SwissTargetPrediction
CH10	(+)-Anomalin	TRPA1	0.118883	SwissTargetPrediction
CH10	(+)-Anomalin	CPT1A	0.118883	SwissTargetPrediction
CH10	(+)-Anomalin	PFKFB3	0.118883	SwissTargetPrediction
CH10	(+)-Anomalin	NTRK2	0.118883	SwissTargetPrediction
CH10	(+)-Anomalin	NTRK3	0.118883	SwissTargetPrediction
CH10	(+)-Anomalin	CHRM4	0.118883	SwissTargetPrediction
CH10	(+)-Anomalin	FLT1	0.118883	SwissTargetPrediction
CH10	(+)-Anomalin	GRM2	0.118883	SwissTargetPrediction
CH10	(+)-Anomalin	IKBKB	0.118883	SwissTargetPrediction
CH10	(+)-Anomalin	CTSD	0.118883	SwissTargetPrediction
CH11	oleanolic acid	CD81	0.511228	SwissTargetPrediction
CH11	oleanolic acid	LTB4R	0.100634	SwissTargetPrediction
CH11	oleanolic acid	PTGS1	0.100634	SwissTargetPrediction
CH11	oleanolic acid	SIGMAR1	0.100634	SwissTargetPrediction
CH11	oleanolic acid	PTGER2	0.100634	SwissTargetPrediction
CH11	oleanolic acid	PTGER4	0.100634	SwissTargetPrediction
CH11	oleanolic acid	TOP1	0.100634	SwissTargetPrediction
CH11	oleanolic acid	PRKCH	0.100634	SwissTargetPrediction
CH11	oleanolic acid	PTGER1	0.100634	SwissTargetPrediction
CH11	oleanolic acid	GRIK1	0.100634	SwissTargetPrediction
CH11	oleanolic acid	GRIK2	0.100634	SwissTargetPrediction
CH11	oleanolic acid	CYSLTR1	0.100634	SwissTargetPrediction
CH11	oleanolic acid	MDM2	0.100634	SwissTargetPrediction
CH11	oleanolic acid	AGTR1	0.100634	SwissTargetPrediction
CH11	oleanolic acid	PTGIR	0.100634	SwissTargetPrediction
CH11	oleanolic acid	FFAR1	0.100634	SwissTargetPrediction
CH11	oleanolic acid	S1PR2	0.100634	SwissTargetPrediction
CH11	oleanolic acid	HSF1	0.100634	SwissTargetPrediction
CH11	oleanolic acid	NR1H4	0.100634	SwissTargetPrediction
CH11	oleanolic acid	CES1	0.100634	SwissTargetPrediction
CH11	oleanolic acid	CCR1	0.100634	SwissTargetPrediction
CH11	oleanolic acid	OGFRL1	0.100634	SwissTargetPrediction
CH12	Saikogenin F	HIF1A	0.120226	SwissTargetPrediction
CH12	Saikogenin F	GC	0.120226	SwissTargetPrediction
CH12	Saikogenin F	GPBAR1	0.120226	SwissTargetPrediction
CH12	Saikogenin F	GSK3A	0.120226	SwissTargetPrediction
CH12	Saikogenin F	GABRB3	0.120226	SwissTargetPrediction
CH12	Saikogenin F	GABRA3	0.120226	SwissTargetPrediction
CH12	Saikogenin F	GABRG2	0.120226	SwissTargetPrediction
CH12	Saikogenin F	GABRA2	0.120226	SwissTargetPrediction
CH12	Saikogenin F	NR1I2	0.120226	SwissTargetPrediction
CH12	Saikogenin F	LIMK1	0.120226	SwissTargetPrediction
CH12	Saikogenin F	INCENP	0.120226	SwissTargetPrediction
CH12	Saikogenin F	TTK	0.120226	SwissTargetPrediction
CH12	Saikogenin F	PSEN2	0.120226	SwissTargetPrediction
CH12	Saikogenin F	PSENEN	0.120226	SwissTargetPrediction
CH12	Saikogenin F	NCSTN	0.120226	SwissTargetPrediction
CH12	Saikogenin F	APH1A	0.120226	SwissTargetPrediction
CH12	Saikogenin F	PSEN1	0.120226	SwissTargetPrediction
CH12	Saikogenin F	APH1B	0.120226	SwissTargetPrediction
CH12	Saikogenin F	CHKA	0.120226	SwissTargetPrediction
CH12	Saikogenin F	CYP24A1	0.120226	SwissTargetPrediction
CH12	Saikogenin F	REN	0.120226	SwissTargetPrediction
CH12	Saikogenin F	CTSE	0.120226	SwissTargetPrediction
CH12	Saikogenin F	IL6ST	0.120226	SwissTargetPrediction
CH12	Saikogenin F	CDK8	0.120226	SwissTargetPrediction
CH12	Saikogenin F	PDK1	0.120226	SwissTargetPrediction
CH12	Saikogenin F	CYP27B1	0.120226	SwissTargetPrediction
CH17	Cyclocumarol	PRKCG	0.104672	SwissTargetPrediction
CH17	Cyclocumarol	PTK2B	0.104672	SwissTargetPrediction
CH17	Cyclocumarol	CSNK1D	0.104672	SwissTargetPrediction
CH17	Cyclocumarol	TK1	0.104672	SwissTargetPrediction
CH17	Cyclocumarol	PDGFRB	0.104672	SwissTargetPrediction
CH17	Cyclocumarol	MTNR1B	0.104672	SwissTargetPrediction
CH17	Cyclocumarol	FADS1	0.104672	SwissTargetPrediction
CH17	Cyclocumarol	PAK1	0.104672	SwissTargetPrediction
CH17	Cyclocumarol	CTSG	0.104672	SwissTargetPrediction
CH17	Cyclocumarol	ADRA2B	0.104672	SwissTargetPrediction
CH17	Cyclocumarol	MAPK8	0.104672	SwissTargetPrediction
CH17	Cyclocumarol	ADRA1B	0.104672	SwissTargetPrediction
CH17	Cyclocumarol	PDE2A	0.104672	SwissTargetPrediction
CH17	Cyclocumarol	MAPKAPK2	0.104672	SwissTargetPrediction
CH17	Cyclocumarol	CSNK1G1	0.104672	SwissTargetPrediction
CH17	Cyclocumarol	HMOX1	0.104672	SwissTargetPrediction
CH17	Cyclocumarol	HDAC3	0.104672	SwissTargetPrediction
CH17	Cyclocumarol	HDAC2	0.104672	SwissTargetPrediction
CH17	Cyclocumarol	ADORA2B	0.104672	SwissTargetPrediction
CH17	Cyclocumarol	FLT4	0.104672	SwissTargetPrediction
CH17	Cyclocumarol	FGFR1	0.104672	SwissTargetPrediction
A1	quercetin	CXCR1	1	SwissTargetPrediction
A1	quercetin	HSD17B1	0.395895	SwissTargetPrediction
A1	quercetin	MMP12	0.285288	SwissTargetPrediction
B1	Stigmasterol	NR1H2	0.106166	SwissTargetPrediction
B1	Stigmasterol	TBXAS1	0.106166	SwissTargetPrediction
B2	Psoralen	NFKB1	0.276836	SwissTargetPrediction
HQ1	Mairin	CDC25C	0.109013	SwissTargetPrediction
HQ1	Mairin	HSD17B3	0.100634	SwissTargetPrediction
HQ1	Mairin	GABBR1	0.100634	SwissTargetPrediction
HQ1	Mairin	GABRB2	0.100634	SwissTargetPrediction
HQ1	Mairin	TLR9	0.100634	SwissTargetPrediction
HQ1	Mairin	FABP2	0.100634	SwissTargetPrediction
HQ3	hederagenin	SRD5A2	0.120226	SwissTargetPrediction
HQ3	hederagenin	PTGDR2	0.120226	SwissTargetPrediction
HQ3	hederagenin	AMPD2	0.120226	SwissTargetPrediction
HQ3	hederagenin	IL6	0.120226	SwissTargetPrediction
HQ3	hederagenin	GLUL	0.120226	SwissTargetPrediction
HQ5	3,9-di-O-methylnissolin	PDE3A	0.101614	SwissTargetPrediction
HQ5	3,9-di-O-methylnissolin	PDE3B	0.101614	SwissTargetPrediction
HQ5	3,9-di-O-methylnissolin	PDGFRA	0.101614	SwissTargetPrediction
HQ5	3,9-di-O-methylnissolin	PDE4C	0.101614	SwissTargetPrediction
HQ5	3,9-di-O-methylnissolin	PRKCE	0.101614	SwissTargetPrediction
HQ5	3,9-di-O-methylnissolin	RPS6KA2	0.101614	SwissTargetPrediction
HQ5	3,9-di-O-methylnissolin	ICAM1	0.101614	SwissTargetPrediction
HQ5	3,9-di-O-methylnissolin	SELE	0.101614	SwissTargetPrediction
HQ5	3,9-di-O-methylnissolin	MAPK10	0.101614	SwissTargetPrediction
HQ5	3,9-di-O-methylnissolin	LRRK2	0.101614	SwissTargetPrediction
HQ5	3,9-di-O-methylnissolin	NPBWR1	0.101614	SwissTargetPrediction
HQ5	3,9-di-O-methylnissolin	RET	0.101614	SwissTargetPrediction
HQ5	3,9-di-O-methylnissolin	TUBB1	0.101614	SwissTargetPrediction
HQ5	3,9-di-O-methylnissolin	SIRT1	0.101614	SwissTargetPrediction
HQ5	3,9-di-O-methylnissolin	TGFBR1	0.101614	SwissTargetPrediction
HQ5	3,9-di-O-methylnissolin	PPP1CA	0.101614	SwissTargetPrediction
HQ5	3,9-di-O-methylnissolin	PIK3CA	0.101614	SwissTargetPrediction
HQ5	3,9-di-O-methylnissolin	PRKCQ	0.101614	SwissTargetPrediction
HQ5	3,9-di-O-methylnissolin	LIPG	0.101614	SwissTargetPrediction
HQ5	3,9-di-O-methylnissolin	PRKCA	0.101614	SwissTargetPrediction
HQ5	3,9-di-O-methylnissolin	FPR1	0.101614	SwissTargetPrediction
HQ5	3,9-di-O-methylnissolin	FPR2	0.101614	SwissTargetPrediction
HQ5	3,9-di-O-methylnissolin	PLAT	0.101614	SwissTargetPrediction
HQ5	3,9-di-O-methylnissolin	PGGT1B	0.101614	SwissTargetPrediction
HQ5	3,9-di-O-methylnissolin	PRSS1	0.101614	SwissTargetPrediction
HQ5	3,9-di-O-methylnissolin	EPHX2	0.101614	SwissTargetPrediction
HQ5	3,9-di-O-methylnissolin	CLK1	0.101614	SwissTargetPrediction
HQ5	3,9-di-O-methylnissolin	CDK9	0.101614	SwissTargetPrediction
HQ5	3,9-di-O-methylnissolin	CCNT1	0.101614	SwissTargetPrediction
HQ5	3,9-di-O-methylnissolin	MAPK1	0.101614	SwissTargetPrediction
HQ5	3,9-di-O-methylnissolin	CHEK1	0.101614	SwissTargetPrediction
HQ5	3,9-di-O-methylnissolin	PIK3C2A	0.101614	SwissTargetPrediction
HQ5	3,9-di-O-methylnissolin	CCNA2	0.101614	SwissTargetPrediction
HQ5	3,9-di-O-methylnissolin	BDKRB2	0.101614	SwissTargetPrediction
HQ5	3,9-di-O-methylnissolin	PIK3C2B	0.101614	SwissTargetPrediction
HQ5	3,9-di-O-methylnissolin	BCL2A1	0.101614	SwissTargetPrediction
HQ5	3,9-di-O-methylnissolin	BAZ2B	0.101614	SwissTargetPrediction
HQ5	3,9-di-O-methylnissolin	CDK7	0.101614	SwissTargetPrediction
HQ5	3,9-di-O-methylnissolin	BAZ2A	0.101614	SwissTargetPrediction
HQ5	3,9-di-O-methylnissolin	UTS2R	0.101614	SwissTargetPrediction
HQ6	9,10-dimethoxypterocarpan-3-O-β-D-glucoside	EIF4A1	0.100634	SwissTargetPrediction
HQ6	9,10-dimethoxypterocarpan-3-O-β-D-glucoside	SLC29A1	0.100634	SwissTargetPrediction
HQ6	9,10-dimethoxypterocarpan-3-O-β-D-glucoside	SLC5A2	0.100634	SwissTargetPrediction
HQ6	9,10-dimethoxypterocarpan-3-O-β-D-glucoside	GBA	0.100634	SwissTargetPrediction
HQ6	9,10-dimethoxypterocarpan-3-O-β-D-glucoside	SLC28A2	0.100634	SwissTargetPrediction
HQ6	9,10-dimethoxypterocarpan-3-O-β-D-glucoside	SLC2A1	0.100634	SwissTargetPrediction
HQ6	9,10-dimethoxypterocarpan-3-O-β-D-glucoside	MGMT	0.100634	SwissTargetPrediction
HQ6	9,10-dimethoxypterocarpan-3-O-β-D-glucoside	ADK	0.100634	SwissTargetPrediction
HQ6	9,10-dimethoxypterocarpan-3-O-β-D-glucoside	HSPA5	0.100634	SwissTargetPrediction
HQ6	9,10-dimethoxypterocarpan-3-O-β-D-glucoside	LGALS3	0.100634	SwissTargetPrediction
HQ6	9,10-dimethoxypterocarpan-3-O-β-D-glucoside	LGALS1	0.100634	SwissTargetPrediction
HQ6	9,10-dimethoxypterocarpan-3-O-β-D-glucoside	LGALS7	0.100634	SwissTargetPrediction
HQ6	9,10-dimethoxypterocarpan-3-O-β-D-glucoside	LGALS9	0.100634	SwissTargetPrediction
HQ6	9,10-dimethoxypterocarpan-3-O-β-D-glucoside	DHODH	0.100634	SwissTargetPrediction
HQ7	(6aR,11aR)-9,10-dimethoxy-6a,11a-dihydro-6H-benzofurano[3,2-c]chromen-3-ol	WEE1	0.111502	SwissTargetPrediction
HQ7	(6aR,11aR)-9,10-dimethoxy-6a,11a-dihydro-6H-benzofurano[3,2-c]chromen-3-ol	COMT	0.111502	SwissTargetPrediction
HQ7	(6aR,11aR)-9,10-dimethoxy-6a,11a-dihydro-6H-benzofurano[3,2-c]chromen-3-ol	MKNK1	0.111502	SwissTargetPrediction
HQ7	(6aR,11aR)-9,10-dimethoxy-6a,11a-dihydro-6H-benzofurano[3,2-c]chromen-3-ol	HTT	0.111502	SwissTargetPrediction
HQ7	(6aR,11aR)-9,10-dimethoxy-6a,11a-dihydro-6H-benzofurano[3,2-c]chromen-3-ol	EZR	0.111502	SwissTargetPrediction
HQ7	(6aR,11aR)-9,10-dimethoxy-6a,11a-dihydro-6H-benzofurano[3,2-c]chromen-3-ol	EPHB2	0.111502	SwissTargetPrediction
HQ7	(6aR,11aR)-9,10-dimethoxy-6a,11a-dihydro-6H-benzofurano[3,2-c]chromen-3-ol	RAF1	0.111502	SwissTargetPrediction
HQ7	(6aR,11aR)-9,10-dimethoxy-6a,11a-dihydro-6H-benzofurano[3,2-c]chromen-3-ol	MIF	0.111502	SwissTargetPrediction
HQ7	(6aR,11aR)-9,10-dimethoxy-6a,11a-dihydro-6H-benzofurano[3,2-c]chromen-3-ol	ERN1	0.111502	SwissTargetPrediction
HQ7	(6aR,11aR)-9,10-dimethoxy-6a,11a-dihydro-6H-benzofurano[3,2-c]chromen-3-ol	BMP1	0.111502	SwissTargetPrediction
HQ7	(6aR,11aR)-9,10-dimethoxy-6a,11a-dihydro-6H-benzofurano[3,2-c]chromen-3-ol	MMP25	0.111502	SwissTargetPrediction
HQ7	(6aR,11aR)-9,10-dimethoxy-6a,11a-dihydro-6H-benzofurano[3,2-c]chromen-3-ol	MMP16	0.111502	SwissTargetPrediction
HQ7	(6aR,11aR)-9,10-dimethoxy-6a,11a-dihydro-6H-benzofurano[3,2-c]chromen-3-ol	ADAM10	0.111502	SwissTargetPrediction
HQ7	(6aR,11aR)-9,10-dimethoxy-6a,11a-dihydro-6H-benzofurano[3,2-c]chromen-3-ol	ALPL	0.111502	SwissTargetPrediction
HQ7	(6aR,11aR)-9,10-dimethoxy-6a,11a-dihydro-6H-benzofurano[3,2-c]chromen-3-ol	LNPEP	0.111502	SwissTargetPrediction
HQ7	(6aR,11aR)-9,10-dimethoxy-6a,11a-dihydro-6H-benzofurano[3,2-c]chromen-3-ol	NR4A1	0.111502	SwissTargetPrediction
HQ7	(6aR,11aR)-9,10-dimethoxy-6a,11a-dihydro-6H-benzofurano[3,2-c]chromen-3-ol	DBF4	0.111502	SwissTargetPrediction
HQ7	(6aR,11aR)-9,10-dimethoxy-6a,11a-dihydro-6H-benzofurano[3,2-c]chromen-3-ol	ALPG	0.111502	SwissTargetPrediction
HQ7	(6aR,11aR)-9,10-dimethoxy-6a,11a-dihydro-6H-benzofurano[3,2-c]chromen-3-ol	PLAA	0.111502	SwissTargetPrediction
HQ7	(6aR,11aR)-9,10-dimethoxy-6a,11a-dihydro-6H-benzofurano[3,2-c]chromen-3-ol	DNM1	0.111502	SwissTargetPrediction
HQ7	(6aR,11aR)-9,10-dimethoxy-6a,11a-dihydro-6H-benzofurano[3,2-c]chromen-3-ol	NCOR2	0.111502	SwissTargetPrediction
HQ7	(6aR,11aR)-9,10-dimethoxy-6a,11a-dihydro-6H-benzofurano[3,2-c]chromen-3-ol	HDAC5	0.111502	SwissTargetPrediction
HQ7	(6aR,11aR)-9,10-dimethoxy-6a,11a-dihydro-6H-benzofurano[3,2-c]chromen-3-ol	HDAC7	0.111502	SwissTargetPrediction
HQ7	(6aR,11aR)-9,10-dimethoxy-6a,11a-dihydro-6H-benzofurano[3,2-c]chromen-3-ol	NCOR1	0.111502	SwissTargetPrediction
HQ7	(6aR,11aR)-9,10-dimethoxy-6a,11a-dihydro-6H-benzofurano[3,2-c]chromen-3-ol	HDAC11	0.111502	SwissTargetPrediction
HQ7	(6aR,11aR)-9,10-dimethoxy-6a,11a-dihydro-6H-benzofurano[3,2-c]chromen-3-ol	HDAC4	0.111502	SwissTargetPrediction
HQ7	(6aR,11aR)-9,10-dimethoxy-6a,11a-dihydro-6H-benzofurano[3,2-c]chromen-3-ol	HDAC9	0.111502	SwissTargetPrediction
HQ7	(6aR,11aR)-9,10-dimethoxy-6a,11a-dihydro-6H-benzofurano[3,2-c]chromen-3-ol	MBD2	0.111502	SwissTargetPrediction
HQ7	(6aR,11aR)-9,10-dimethoxy-6a,11a-dihydro-6H-benzofurano[3,2-c]chromen-3-ol	CLK3	0.111502	SwissTargetPrediction
HQ7	(6aR,11aR)-9,10-dimethoxy-6a,11a-dihydro-6H-benzofurano[3,2-c]chromen-3-ol	DYRK2	0.111502	SwissTargetPrediction
HQ7	(6aR,11aR)-9,10-dimethoxy-6a,11a-dihydro-6H-benzofurano[3,2-c]chromen-3-ol	TUBB3	0.111502	SwissTargetPrediction
HQ7	(6aR,11aR)-9,10-dimethoxy-6a,11a-dihydro-6H-benzofurano[3,2-c]chromen-3-ol	ANPEP	0.111502	SwissTargetPrediction
HQ8	Bifendate	OXTR	0.106166	SwissTargetPrediction
HQ8	Bifendate	AVPR1A	0.106166	SwissTargetPrediction
HQ8	Bifendate	JUN	0.106166	SwissTargetPrediction
HQ9	formononetin	MGAM	0.149733	SwissTargetPrediction
HQ9	formononetin	HTR2A	0.149733	SwissTargetPrediction
HQ9	formononetin	HTR2C	0.149733	SwissTargetPrediction
HQ9	formononetin	ESRRB	0.149733	SwissTargetPrediction
HQ9	formononetin	CBR1	0.141522	SwissTargetPrediction
HQ9	formononetin	MAOB	0.100579	SwissTargetPrediction
HQ9	formononetin	PON1	0.100579	SwissTargetPrediction
HQ9	formononetin	STS	0.100579	SwissTargetPrediction
HQ9	formononetin	ERCC5	0.100579	SwissTargetPrediction
HQ9	formononetin	FEN1	0.100579	SwissTargetPrediction
HQ12	FA	TYMS	0.784022	SwissTargetPrediction
HQ12	FA	SLC19A1	0.214409	SwissTargetPrediction
HQ12	FA	SLC46A1	0.15634	SwissTargetPrediction
HQ12	FA	FOLR1	0.139714	SwissTargetPrediction
HQ12	FA	HDAC8	0.139714	SwissTargetPrediction
HQ12	FA	FPGS	0.139714	SwissTargetPrediction
HQ12	FA	FOLR2	0.139714	SwissTargetPrediction
HQ12	FA	HDAC6	0.106543	SwissTargetPrediction
HQ12	FA	HDAC1	0.106543	SwissTargetPrediction
HQ12	FA	GART	0.106543	SwissTargetPrediction
HQ12	FA	ATIC	0.106543	SwissTargetPrediction
HQ12	FA	SLC5A1	0.106543	SwissTargetPrediction
HQ15	(3R)-3-(2-hydroxy-3,4-dimethoxyphenyl)chroman-7-ol	ALOX15B	0.135202	SwissTargetPrediction
HQ15	(3R)-3-(2-hydroxy-3,4-dimethoxyphenyl)chroman-7-ol	HSP90AB1	0.111502	SwissTargetPrediction
HQ15	(3R)-3-(2-hydroxy-3,4-dimethoxyphenyl)chroman-7-ol	DAO	0.111502	SwissTargetPrediction
HQ15	(3R)-3-(2-hydroxy-3,4-dimethoxyphenyl)chroman-7-ol	HDAC10	0.111502	SwissTargetPrediction
HQ15	(3R)-3-(2-hydroxy-3,4-dimethoxyphenyl)chroman-7-ol	PIM3	0.111502	SwissTargetPrediction
HQ15	(3R)-3-(2-hydroxy-3,4-dimethoxyphenyl)chroman-7-ol	RPS6KA1	0.111502	SwissTargetPrediction
HQ15	(3R)-3-(2-hydroxy-3,4-dimethoxyphenyl)chroman-7-ol	BAD	0.111502	SwissTargetPrediction
HQ15	(3R)-3-(2-hydroxy-3,4-dimethoxyphenyl)chroman-7-ol	PRF1	0.111502	SwissTargetPrediction
HQ15	(3R)-3-(2-hydroxy-3,4-dimethoxyphenyl)chroman-7-ol	IMPDH1	0.111502	SwissTargetPrediction
HQ15	(3R)-3-(2-hydroxy-3,4-dimethoxyphenyl)chroman-7-ol	SGK1	0.111502	SwissTargetPrediction
HQ15	(3R)-3-(2-hydroxy-3,4-dimethoxyphenyl)chroman-7-ol	TAAR1	0.111502	SwissTargetPrediction
HQ15	(3R)-3-(2-hydroxy-3,4-dimethoxyphenyl)chroman-7-ol	EP300	0.111502	SwissTargetPrediction
HQ15	(3R)-3-(2-hydroxy-3,4-dimethoxyphenyl)chroman-7-ol	FCER2	0.111502	SwissTargetPrediction
HQ17	7-O-methylisomucronulatol	F3	0.101614	SwissTargetPrediction
HQ17	7-O-methylisomucronulatol	ADAMTS5	0.101614	SwissTargetPrediction
HQ17	7-O-methylisomucronulatol	NEK1	0.101614	SwissTargetPrediction
HQ17	7-O-methylisomucronulatol	EGLN1	0.101614	SwissTargetPrediction
HQ17	7-O-methylisomucronulatol	NDUFA4	0.101614	SwissTargetPrediction
HQ17	7-O-methylisomucronulatol	GUSB	0.101614	SwissTargetPrediction
HQ17	7-O-methylisomucronulatol	CLK4	0.101614	SwissTargetPrediction
HQ17	7-O-methylisomucronulatol	CLK2	0.101614	SwissTargetPrediction
HQ17	7-O-methylisomucronulatol	DYRK1B	0.101614	SwissTargetPrediction
HQ17	7-O-methylisomucronulatol	LDHB	0.101614	SwissTargetPrediction
HQ17	7-O-methylisomucronulatol	ATP4B	0.101614	SwissTargetPrediction
HQ17	7-O-methylisomucronulatol	ATP4A	0.101614	SwissTargetPrediction
HQ17	7-O-methylisomucronulatol	FASN	0.101614	SwissTargetPrediction
HQ17	7-O-methylisomucronulatol	RPS6KB1	0.101614	SwissTargetPrediction
HQ17	7-O-methylisomucronulatol	FYN	0.101614	SwissTargetPrediction
HQ17	7-O-methylisomucronulatol	EPHA2	0.101614	SwissTargetPrediction
HQ17	7-O-methylisomucronulatol	BLK	0.101614	SwissTargetPrediction
HQ17	7-O-methylisomucronulatol	CSK	0.101614	SwissTargetPrediction
HQ17	7-O-methylisomucronulatol	BMX	0.101614	SwissTargetPrediction
HQ17	7-O-methylisomucronulatol	LYN	0.101614	SwissTargetPrediction
HQ17	7-O-methylisomucronulatol	EPHA5	0.101614	SwissTargetPrediction
HQ17	7-O-methylisomucronulatol	EPHA4	0.101614	SwissTargetPrediction
HQ17	7-O-methylisomucronulatol	TXK	0.101614	SwissTargetPrediction
HQ17	7-O-methylisomucronulatol	FGR	0.101614	SwissTargetPrediction
HQ17	7-O-methylisomucronulatol	EPHA6	0.101614	SwissTargetPrediction
HQ17	7-O-methylisomucronulatol	PTK6	0.101614	SwissTargetPrediction
HQ17	7-O-methylisomucronulatol	PDF	0.101614	SwissTargetPrediction
HQ17	7-O-methylisomucronulatol	EPHB3	0.101614	SwissTargetPrediction
HQ17	7-O-methylisomucronulatol	EPHA3	0.101614	SwissTargetPrediction
HQ17	7-O-methylisomucronulatol	BTK	0.101614	SwissTargetPrediction
HQ17	7-O-methylisomucronulatol	TYRO3	0.101614	SwissTargetPrediction
HQ17	7-O-methylisomucronulatol	COQ8B	0.101614	SwissTargetPrediction
HQ17	7-O-methylisomucronulatol	EPHA1	0.101614	SwissTargetPrediction
HQ17	7-O-methylisomucronulatol	FKBP1A	0.101614	SwissTargetPrediction
HQ17	7-O-methylisomucronulatol	CHRNA7	0.101614	SwissTargetPrediction
HQ17	7-O-methylisomucronulatol	QPCTL	0.101614	SwissTargetPrediction
HQ19	astragalosideI	VEGFA	0.104719	SwissTargetPrediction
HQ19	astragalosideI	FGF1	0.104719	SwissTargetPrediction
HQ19	astragalosideI	FGF2	0.104719	SwissTargetPrediction
HQ19	astragalosideI	HPSE	0.104719	SwissTargetPrediction
HQ19	astragalosideI	GLRA2	0.104719	SwissTargetPrediction
HQ19	astragalosideI	HTR2B	0.104719	SwissTargetPrediction
HQ19	astragalosideI	DRD1	0.104719	SwissTargetPrediction
HQ19	astragalosideI	ADRA1D	0.104719	SwissTargetPrediction
HQ19	astragalosideI	ADRA1A	0.104719	SwissTargetPrediction
HQ19	astragalosideI	DRD3	0.104719	SwissTargetPrediction
HQ19	astragalosideI	CYP2D6	0.104719	SwissTargetPrediction
HQ19	astragalosideI	HTR1B	0.104719	SwissTargetPrediction
HQ19	astragalosideI	OPRK1	0.104719	SwissTargetPrediction
HQ19	astragalosideI	PPM1A	0.104719	SwissTargetPrediction
HQ19	astragalosideI	MLNR	0.104719	SwissTargetPrediction
HQ19	astragalosideI	LGALS4	0.104719	SwissTargetPrediction
HQ19	astragalosideI	LGALS8	0.104719	SwissTargetPrediction
HQ19	astragalosideI	TRPV4	0.104719	SwissTargetPrediction
HQ19	astragalosideI	BCL2L1	0.104719	SwissTargetPrediction
HQ19	astragalosideI	STAT3	0.104719	SwissTargetPrediction
JZ1	Uniflex BYO	FAAH	0.13697	SwissTargetPrediction
JZ1	Uniflex BYO	CES2	0.112748	SwissTargetPrediction
JZ1	Uniflex BYO	CYP17A1	0.112748	SwissTargetPrediction
JZ1	Uniflex BYO	HSD17B2	0.112748	SwissTargetPrediction
JZ1	Uniflex BYO	HSD11B2	0.112748	SwissTargetPrediction
JZ1	Uniflex BYO	PTPN1	0.112748	SwissTargetPrediction
JZ1	Uniflex BYO	HMGCR	0.104672	SwissTargetPrediction
JZ1	Uniflex BYO	PGR	0.104672	SwissTargetPrediction
JZ1	Uniflex BYO	PTGES	0.104672	SwissTargetPrediction
JZ1	Uniflex BYO	NR3C2	0.104672	SwissTargetPrediction
JZ1	Uniflex BYO	PRSS1	0.104672	SwissTargetPrediction
JZ1	Uniflex BYO	HSD11B1	0.104672	SwissTargetPrediction
JZ1	Uniflex BYO	PRKCD	0.104672	SwissTargetPrediction
JZ1	Uniflex BYO	SHBG	0.104672	SwissTargetPrediction
JZ1	Uniflex BYO	CYP2C19	0.104672	SwissTargetPrediction
JZ1	Uniflex BYO	AKR1C3	0.104672	SwissTargetPrediction
JZ1	Uniflex BYO	AKR1C2	0.104672	SwissTargetPrediction
JZ1	Uniflex BYO	AKR1C1	0.104672	SwissTargetPrediction
JZ1	Uniflex BYO	PTPN2	0.104672	SwissTargetPrediction
JZ1	Uniflex BYO	CYP19A1	0.104672	SwissTargetPrediction
JZ1	Uniflex BYO	AR	0.104672	SwissTargetPrediction
JZ1	Uniflex BYO	CTRC	0.104672	SwissTargetPrediction
JZ1	Uniflex BYO	PREP	0.104672	SwissTargetPrediction
JZ1	Uniflex BYO	NR1H3	0.104672	SwissTargetPrediction
JZ1	Uniflex BYO	PTGS2	0.104672	SwissTargetPrediction
JZ1	Uniflex BYO	EPAS1	0.104672	SwissTargetPrediction
JZ1	Uniflex BYO	FABP4	0.104672	SwissTargetPrediction
JZ1	Uniflex BYO	FABP3	0.104672	SwissTargetPrediction
JZ1	Uniflex BYO	FABP5	0.104672	SwissTargetPrediction
JZ1	Uniflex BYO	PPARD	0.104672	SwissTargetPrediction
JZ1	Uniflex BYO	FABP1	0.104672	SwissTargetPrediction
JZ1	Uniflex BYO	ALOX5	0.104672	SwissTargetPrediction
JZ1	Uniflex BYO	CNR2	0.104672	SwissTargetPrediction
JZ1	Uniflex BYO	NLRP3	0.104672	SwissTargetPrediction
JZ1	Uniflex BYO	PRKCQ	0.104672	SwissTargetPrediction
JZ1	Uniflex BYO	PTGER2	0.104672	SwissTargetPrediction
JZ1	Uniflex BYO	PTGIR	0.104672	SwissTargetPrediction
JZ1	Uniflex BYO	TAS2R31	0.104672	SwissTargetPrediction
JZ1	Uniflex BYO	CNR1	0.104672	SwissTargetPrediction
JZ1	Uniflex BYO	TBXA2R	0.104672	SwissTargetPrediction
JZ1	Uniflex BYO	NOS2	0.104672	SwissTargetPrediction
JZ1	Uniflex BYO	SOAT1	0.104672	SwissTargetPrediction
JZ1	Uniflex BYO	SOAT2	0.104672	SwissTargetPrediction
JZ1	Uniflex BYO	NR3C1	0.104672	SwissTargetPrediction
JZ1	Uniflex BYO	ATP12A	0.104672	SwissTargetPrediction
JZ1	Uniflex BYO	SERPINA6	0.104672	SwissTargetPrediction
JZ1	Uniflex BYO	FNTA	0.104672	SwissTargetPrediction
JZ1	Uniflex BYO	FNTB	0.104672	SwissTargetPrediction
JZ1	Uniflex BYO	CDC25A	0.104672	SwissTargetPrediction
JZ1	Uniflex BYO	F2	0.104672	SwissTargetPrediction
JZ1	Uniflex BYO	CDC25C	0.104672	SwissTargetPrediction
JZ1	Uniflex BYO	CDC25B	0.104672	SwissTargetPrediction
JZ1	Uniflex BYO	GSK3B	0.104672	SwissTargetPrediction
JZ1	Uniflex BYO	MOGAT2	0.104672	SwissTargetPrediction
JZ1	Uniflex BYO	MST1R	0.104672	SwissTargetPrediction
JZ1	Uniflex BYO	KDR	0.104672	SwissTargetPrediction
JZ3	Sinoacutine	PRMT6	0.104672	SwissTargetPrediction
JZ3	Sinoacutine	PRMT8	0.104672	SwissTargetPrediction
JZ3	Sinoacutine	PRMT1	0.104672	SwissTargetPrediction
JZ3	Sinoacutine	OPRM1	0.104672	SwissTargetPrediction
JZ3	Sinoacutine	MPO	0.104672	SwissTargetPrediction
JZ3	Sinoacutine	NOS2	0.104672	SwissTargetPrediction
JZ3	Sinoacutine	OPRD1	0.104672	SwissTargetPrediction
JZ3	Sinoacutine	HTR2B	0.104672	SwissTargetPrediction
JZ3	Sinoacutine	HTR2C	0.104672	SwissTargetPrediction
JZ3	Sinoacutine	CCNE1	0.104672	SwissTargetPrediction
JZ3	Sinoacutine	CDK2	0.104672	SwissTargetPrediction
JZ3	Sinoacutine	SLC6A2	0.104672	SwissTargetPrediction
JZ3	Sinoacutine	HTR3A	0.104672	SwissTargetPrediction
JZ3	Sinoacutine	DRD5	0.104672	SwissTargetPrediction
JZ3	Sinoacutine	OPRK1	0.104672	SwissTargetPrediction
JZ3	Sinoacutine	NMT1	0.104672	SwissTargetPrediction
JZ3	Sinoacutine	PDE10A	0.104672	SwissTargetPrediction
JZ3	Sinoacutine	KCNH2	0.104672	SwissTargetPrediction
JZ3	Sinoacutine	HTR7	0.104672	SwissTargetPrediction
JZ3	Sinoacutine	MTNR1A	0.104672	SwissTargetPrediction
JZ3	Sinoacutine	MTNR1B	0.104672	SwissTargetPrediction
JZ3	Sinoacutine	PRKCQ	0.104672	SwissTargetPrediction
JZ3	Sinoacutine	CHEK1	0.104672	SwissTargetPrediction
JZ3	Sinoacutine	MAPK8	0.104672	SwissTargetPrediction
JZ3	Sinoacutine	MCHR1	0.104672	SwissTargetPrediction
JZ3	Sinoacutine	DPP7	0.104672	SwissTargetPrediction
JZ3	Sinoacutine	FAP	0.104672	SwissTargetPrediction
JZ3	Sinoacutine	DPP9	0.104672	SwissTargetPrediction
JZ3	Sinoacutine	MAOB	0.104672	SwissTargetPrediction
JZ3	Sinoacutine	HRH4	0.104672	SwissTargetPrediction
JZ3	Sinoacutine	SSTR4	0.104672	SwissTargetPrediction
JZ3	Sinoacutine	SSTR1	0.104672	SwissTargetPrediction
JZ3	Sinoacutine	ADRA1D	0.104672	SwissTargetPrediction
JZ3	Sinoacutine	DPP8	0.104672	SwissTargetPrediction
JZ3	Sinoacutine	HRH3	0.104672	SwissTargetPrediction
JZ3	Sinoacutine	CHRM4	0.104672	SwissTargetPrediction
JZ3	Sinoacutine	HRH2	0.104672	SwissTargetPrediction
JZ3	Sinoacutine	MAOA	0.104672	SwissTargetPrediction
JZ3	Sinoacutine	RXRA	0.104672	SwissTargetPrediction
JZ3	Sinoacutine	CHRM3	0.104672	SwissTargetPrediction
JZ3	Sinoacutine	TACR1	0.104672	SwissTargetPrediction
JZ3	Sinoacutine	HRH1	0.104672	SwissTargetPrediction
JZ3	Sinoacutine	ADORA3	0.104672	SwissTargetPrediction
JZ3	Sinoacutine	CYP2D6	0.104672	SwissTargetPrediction
JZ3	Sinoacutine	ADRA2B	0.104672	SwissTargetPrediction
JZ3	Sinoacutine	NOS1	0.104672	SwissTargetPrediction
JZ3	Sinoacutine	LTA4H	0.104672	SwissTargetPrediction
JZ4	Erucic acid	FABP4	0.330703	SwissTargetPrediction
JZ4	Erucic acid	FAAH	0.330703	SwissTargetPrediction
JZ4	Erucic acid	TERT	0.330703	SwissTargetPrediction
JZ4	Erucic acid	FABP3	0.330703	SwissTargetPrediction
JZ4	Erucic acid	FABP5	0.330703	SwissTargetPrediction
JZ4	Erucic acid	FABP1	0.330703	SwissTargetPrediction
JZ4	Erucic acid	PPARG	0.241979	SwissTargetPrediction
JZ4	Erucic acid	PPARA	0.241979	SwissTargetPrediction
JZ4	Erucic acid	PPARD	0.241979	SwissTargetPrediction
JZ4	Erucic acid	PTPN6	0.185437	SwissTargetPrediction
JZ4	Erucic acid	FFAR1	0.128899	SwissTargetPrediction
JZ4	Erucic acid	PTGS1	0.128899	SwissTargetPrediction
JZ4	Erucic acid	PREP	0.128899	SwissTargetPrediction
JZ4	Erucic acid	PTGES	0.128899	SwissTargetPrediction
JZ4	Erucic acid	SCD	0.120824	SwissTargetPrediction
JZ4	Erucic acid	PTPN1	0.120824	SwissTargetPrediction
JZ4	Erucic acid	RORC	0.112748	SwissTargetPrediction
JZ4	Erucic acid	POLB	0.112748	SwissTargetPrediction
JZ4	Erucic acid	PDE4D	0.112748	SwissTargetPrediction
JZ4	Erucic acid	HSD11B1	0.112748	SwissTargetPrediction
JZ4	Erucic acid	PLA2G1B	0.112748	SwissTargetPrediction
JZ4	Erucic acid	ACP1	0.112748	SwissTargetPrediction
JZ4	Erucic acid	AKR1B10	0.112748	SwissTargetPrediction
JZ4	Erucic acid	CNR1	0.112748	SwissTargetPrediction
JZ4	Erucic acid	TOP1	0.112748	SwissTargetPrediction
JZ4	Erucic acid	PTPN2	0.112748	SwissTargetPrediction
JZ4	Erucic acid	NR1H3	0.104672	SwissTargetPrediction
JZ4	Erucic acid	CYP19A1	0.104672	SwissTargetPrediction
JZ4	Erucic acid	PTGS2	0.104672	SwissTargetPrediction
JZ4	Erucic acid	CD81	0.104672	SwissTargetPrediction
JZ4	Erucic acid	PRKCH	0.104672	SwissTargetPrediction
JZ4	Erucic acid	HSD11B2	0.104672	SwissTargetPrediction
JZ4	Erucic acid	PTPN11	0.104672	SwissTargetPrediction
JZ4	Erucic acid	SERPINA6	0.104672	SwissTargetPrediction
JZ4	Erucic acid	SHBG	0.104672	SwissTargetPrediction
JZ4	Erucic acid	G6PD	0.104672	SwissTargetPrediction
JZ4	Erucic acid	CYP51A1	0.104672	SwissTargetPrediction
JZ4	Erucic acid	NOS2	0.104672	SwissTargetPrediction
JZ4	Erucic acid	TRPV1	0.104672	SwissTargetPrediction
JZ4	Erucic acid	CES2	0.104672	SwissTargetPrediction
JZ4	Erucic acid	PTGER1	0.104672	SwissTargetPrediction
JZ4	Erucic acid	PTGER2	0.104672	SwissTargetPrediction
JZ4	Erucic acid	FNTA	0.104672	SwissTargetPrediction
JZ4	Erucic acid	FNTB	0.104672	SwissTargetPrediction
JZ4	Erucic acid	ESR2	0.104672	SwissTargetPrediction
JZ4	Erucic acid	SIGMAR1	0.104672	SwissTargetPrediction
JZ4	Erucic acid	CYP17A1	0.104672	SwissTargetPrediction
JZ4	Erucic acid	SLC6A3	0.104672	SwissTargetPrediction
JZ4	Erucic acid	ADORA3	0.104672	SwissTargetPrediction
JZ4	Erucic acid	MAPK3	0.104672	SwissTargetPrediction
JZ4	Erucic acid	CDC25B	0.104672	SwissTargetPrediction
JZ4	Erucic acid	BCHE	0.104672	SwissTargetPrediction
JZ4	Erucic acid	BACE1	0.104672	SwissTargetPrediction
JZ4	Erucic acid	NR1I3	0.104672	SwissTargetPrediction
JZ4	Erucic acid	HMGCR	0.104672	SwissTargetPrediction
JZ4	Erucic acid	AR	0.104672	SwissTargetPrediction
JZ4	Erucic acid	TOP2A	0.104672	SwissTargetPrediction
JZ4	Erucic acid	PTGER4	0.104672	SwissTargetPrediction
JZ4	Erucic acid	CDC25A	0.104672	SwissTargetPrediction
JZ4	Erucic acid	SAE1	0.104672	SwissTargetPrediction
JZ4	Erucic acid	UBA2	0.104672	SwissTargetPrediction
JZ4	Erucic acid	FDFT1	0.104672	SwissTargetPrediction
JZ4	Erucic acid	SRD5A2	0.104672	SwissTargetPrediction
JZ4	Erucic acid	ESR1	0.104672	SwissTargetPrediction
JZ4	Erucic acid	CHRM2	0.104672	SwissTargetPrediction
JZ4	Erucic acid	ACHE	0.104672	SwissTargetPrediction
JZ4	Erucic acid	SLC6A2	0.104672	SwissTargetPrediction
JZ4	Erucic acid	SLC6A4	0.104672	SwissTargetPrediction
JZ4	Erucic acid	CYP2C19	0.104672	SwissTargetPrediction
JZ4	Erucic acid	PTPRF	0.104672	SwissTargetPrediction
JZ4	Erucic acid	NR3C1	0.104672	SwissTargetPrediction
JZ4	Erucic acid	IDO1	0.104672	SwissTargetPrediction
JZ4	Erucic acid	RORA	0.104672	SwissTargetPrediction
JZ4	Erucic acid	CES1	0.104672	SwissTargetPrediction
JZ4	Erucic acid	ALOX5	0.104672	SwissTargetPrediction
JZ4	Erucic acid	PTGIR	0.104672	SwissTargetPrediction
JZ4	Erucic acid	PTGFR	0.104672	SwissTargetPrediction
JZ4	Erucic acid	PTGER3	0.104672	SwissTargetPrediction
JZ4	Erucic acid	SLC22A6	0.104672	SwissTargetPrediction
JZ4	Erucic acid	NPC1L1	0.104672	SwissTargetPrediction
JZ5	sinapic acid	CA2	0.268295	SwissTargetPrediction
JZ5	sinapic acid	CA1	0.268295	SwissTargetPrediction
JZ5	sinapic acid	CA7	0.268295	SwissTargetPrediction
JZ5	sinapic acid	CA6	0.268295	SwissTargetPrediction
JZ5	sinapic acid	CA12	0.268295	SwissTargetPrediction
JZ5	sinapic acid	CA14	0.268295	SwissTargetPrediction
JZ5	sinapic acid	CA9	0.268295	SwissTargetPrediction
JZ5	sinapic acid	CA5A	0.268295	SwissTargetPrediction
JZ6	i-Butyl isothiocyanate	TRPA1	1	SwissTargetPrediction
JZ7	3-Methylbutyl isothiocyanate	TRPA1	0.269766	SwissTargetPrediction
JZ8	Pentyl isothiocyanate	TRPA1	0.166712	SwissTargetPrediction
JZ9	4-Methylpentyl isothiocyanate	TRPA1	0.187831	SwissTargetPrediction
JZ10	3-Butenyl isothiocyanate	TRPA1	1	SwissTargetPrediction
JZ13	β-sitosterol	AR	0.647647	SwissTargetPrediction
JZ13	β-sitosterol	HMGCR	0.614311	SwissTargetPrediction
JZ13	β-sitosterol	CYP51A1	0.614311	SwissTargetPrediction
JZ13	β-sitosterol	NPC1L1	0.531002	SwissTargetPrediction
JZ13	β-sitosterol	NR1H3	0.531002	SwissTargetPrediction
JZ13	β-sitosterol	CYP19A1	0.531002	SwissTargetPrediction
JZ13	β-sitosterol	CYP17A1	0.44771	SwissTargetPrediction
JZ13	β-sitosterol	RORC	0.422642	SwissTargetPrediction
JZ13	β-sitosterol	ESR1	0.356071	SwissTargetPrediction
JZ13	β-sitosterol	ESR2	0.356071	SwissTargetPrediction
JZ13	β-sitosterol	SREBF2	0.214435	SwissTargetPrediction
JZ13	β-sitosterol	SHBG	0.206119	SwissTargetPrediction
JZ13	β-sitosterol	SLC6A2	0.139453	SwissTargetPrediction
JZ13	β-sitosterol	CYP2C19	0.131156	SwissTargetPrediction
JZ13	β-sitosterol	RORA	0.131156	SwissTargetPrediction
JZ13	β-sitosterol	PTPN1	0.122827	SwissTargetPrediction
JZ13	β-sitosterol	BCHE	0.114495	SwissTargetPrediction
JZ13	β-sitosterol	SERPINA6	0.114495	SwissTargetPrediction
JZ13	β-sitosterol	SLC6A4	0.114495	SwissTargetPrediction
JZ13	β-sitosterol	CHRM2	0.106166	SwissTargetPrediction
JZ13	β-sitosterol	VDR	0.106166	SwissTargetPrediction
JZ13	β-sitosterol	ACHE	0.106166	SwissTargetPrediction
JZ13	β-sitosterol	G6PD	0.106166	SwissTargetPrediction
JZ13	β-sitosterol	NR1H2	0.106166	SwissTargetPrediction
JZ13	β-sitosterol	GLRA1	0.106166	SwissTargetPrediction
JZ13	β-sitosterol	CES2	0.106166	SwissTargetPrediction
JZ13	β-sitosterol	PTGER1	0.106166	SwissTargetPrediction
JZ13	β-sitosterol	PTGER2	0.106166	SwissTargetPrediction
JZ13	β-sitosterol	HSD11B1	0.106166	SwissTargetPrediction
JZ13	β-sitosterol	PTGES	0.106166	SwissTargetPrediction
JZ13	β-sitosterol	CDC25A	0.106166	SwissTargetPrediction
JZ13	β-sitosterol	PPARA	0.106166	SwissTargetPrediction
JZ13	β-sitosterol	PPARD	0.106166	SwissTargetPrediction
JZ13	β-sitosterol	DHCR7	0.106166	SwissTargetPrediction
JZ13	β-sitosterol	SQLE	0.106166	SwissTargetPrediction
JZ13	β-sitosterol	PTPN6	0.106166	SwissTargetPrediction
JZ13	β-sitosterol	NR1I3	0.106166	SwissTargetPrediction
JZ13	β-sitosterol	FDFT1	0.106166	SwissTargetPrediction
JZ13	β-sitosterol	SIGMAR1	0.106166	SwissTargetPrediction
JZ13	β-sitosterol	NOS2	0.106166	SwissTargetPrediction
JZ13	β-sitosterol	NR3C1	0.106166	SwissTargetPrediction
JZ13	β-sitosterol	PPARG	0.106166	SwissTargetPrediction
JZ13	β-sitosterol	CDC25B	0.106166	SwissTargetPrediction
JZ13	β-sitosterol	UGT2B7	0.106166	SwissTargetPrediction
JZ13	β-sitosterol	HSD11B2	0.106166	SwissTargetPrediction
JZ13	β-sitosterol	POLB	0.106166	SwissTargetPrediction
JZ14	Benzoic Acid	DAO	0.248387	SwissTargetPrediction
SY1	piperlonguminine	ABL1	0.100579	SwissTargetPrediction
SY1	piperlonguminine	ACACB	0.100579	SwissTargetPrediction
SY1	piperlonguminine	ACVRL1	0.100579	SwissTargetPrediction
SY1	piperlonguminine	ADORA1	0.100579	SwissTargetPrediction
SY1	piperlonguminine	ADORA2A	0.100579	SwissTargetPrediction
SY1	piperlonguminine	ADORA3	0.100579	SwissTargetPrediction
SY1	piperlonguminine	AGPAT2	0.100579	SwissTargetPrediction
SY1	piperlonguminine	AKT3	0.100579	SwissTargetPrediction
SY1	piperlonguminine	ASAH1	0.100579	SwissTargetPrediction
SY1	piperlonguminine	ATP4A	0.100579	SwissTargetPrediction
SY1	piperlonguminine	ATP4B	0.100579	SwissTargetPrediction
SY1	piperlonguminine	AURKA	0.100579	SwissTargetPrediction
SY1	piperlonguminine	BACE2	0.100579	SwissTargetPrediction
SY1	piperlonguminine	BRAF	0.100579	SwissTargetPrediction
SY1	piperlonguminine	CALCRL	0.100579	SwissTargetPrediction
SY1	piperlonguminine	CCKBR	0.100579	SwissTargetPrediction
SY1	piperlonguminine	CCNA1	0.100579	SwissTargetPrediction
SY1	piperlonguminine	CCNA2	0.100579	SwissTargetPrediction
SY1	piperlonguminine	CCNB1	0.100579	SwissTargetPrediction
SY1	piperlonguminine	CCNB2	0.100579	SwissTargetPrediction
SY1	piperlonguminine	CCNB3	0.100579	SwissTargetPrediction
SY1	piperlonguminine	CCND1	0.100579	SwissTargetPrediction
SY1	piperlonguminine	CCNE1	0.100579	SwissTargetPrediction
SY1	piperlonguminine	CCNE2	0.100579	SwissTargetPrediction
SY1	piperlonguminine	CDC7	0.100579	SwissTargetPrediction
SY1	piperlonguminine	CDK1	0.100579	SwissTargetPrediction
SY1	piperlonguminine	CDK2	0.100579	SwissTargetPrediction
SY1	piperlonguminine	CDK4	0.100579	SwissTargetPrediction
SY1	piperlonguminine	CDK5	0.100579	SwissTargetPrediction
SY1	piperlonguminine	CHEK1	0.100579	SwissTargetPrediction
SY1	piperlonguminine	CNR2	0.100579	SwissTargetPrediction
SY1	piperlonguminine	CRHR1	0.100579	SwissTargetPrediction
SY1	piperlonguminine	CSF1R	0.100579	SwissTargetPrediction
SY1	piperlonguminine	CSNK2A1	0.100579	SwissTargetPrediction
SY1	piperlonguminine	CSNK2A2	0.100579	SwissTargetPrediction
SY1	piperlonguminine	CTSB	0.100579	SwissTargetPrediction
SY1	piperlonguminine	CTSD	0.100579	SwissTargetPrediction
SY1	piperlonguminine	DBF4	0.100579	SwissTargetPrediction
SY1	piperlonguminine	DGAT1	0.100579	SwissTargetPrediction
SY1	piperlonguminine	EPHB4	0.100579	SwissTargetPrediction
SY1	piperlonguminine	EPHX2	0.100579	SwissTargetPrediction
SY1	piperlonguminine	ESR2	0.100579	SwissTargetPrediction
SY1	piperlonguminine	EZH2	0.100579	SwissTargetPrediction
SY1	piperlonguminine	F10	0.100579	SwissTargetPrediction
SY1	piperlonguminine	F9	0.100579	SwissTargetPrediction
SY1	piperlonguminine	FAAH	0.100579	SwissTargetPrediction
SY1	piperlonguminine	FGFR1	0.100579	SwissTargetPrediction
SY1	piperlonguminine	GRK1	0.100579	SwissTargetPrediction
SY1	piperlonguminine	GRK5	0.100579	SwissTargetPrediction
SY1	piperlonguminine	GRM2	0.100579	SwissTargetPrediction
SY1	piperlonguminine	GRM4	0.100579	SwissTargetPrediction
SY1	piperlonguminine	GRM5	0.100579	SwissTargetPrediction
SY1	piperlonguminine	HCAR2	0.100579	SwissTargetPrediction
SY1	piperlonguminine	HCK	0.100579	SwissTargetPrediction
SY1	piperlonguminine	HDAC1	0.100579	SwissTargetPrediction
SY1	piperlonguminine	HDAC3	0.100579	SwissTargetPrediction
SY1	piperlonguminine	HDAC6	0.100579	SwissTargetPrediction
SY1	piperlonguminine	IDO1	0.100579	SwissTargetPrediction
SY1	piperlonguminine	IKBKB	0.100579	SwissTargetPrediction
SY1	piperlonguminine	ITK	0.100579	SwissTargetPrediction
SY1	piperlonguminine	JAK2	0.100579	SwissTargetPrediction
SY1	piperlonguminine	JAK3	0.100579	SwissTargetPrediction
SY1	piperlonguminine	KCNH2	0.100579	SwissTargetPrediction
SY1	piperlonguminine	KCNK3	0.100579	SwissTargetPrediction
SY1	piperlonguminine	KDR	0.100579	SwissTargetPrediction
SY1	piperlonguminine	LIMK1	0.100579	SwissTargetPrediction
SY1	piperlonguminine	LIMK2	0.100579	SwissTargetPrediction
SY1	piperlonguminine	LRRK2	0.100579	SwissTargetPrediction
SY1	piperlonguminine	MAOB	0.272563	SwissTargetPrediction
SY1	piperlonguminine	MAPK3	0.100579	SwissTargetPrediction
SY1	piperlonguminine	MAPK8	0.100579	SwissTargetPrediction
SY1	piperlonguminine	MAPKAPK2	0.100579	SwissTargetPrediction
SY1	piperlonguminine	MTOR	0.100579	SwissTargetPrediction
SY1	piperlonguminine	NAAA	0.100579	SwissTargetPrediction
SY1	piperlonguminine	NAMPT	0.100579	SwissTargetPrediction
SY1	piperlonguminine	NTRK1	0.100579	SwissTargetPrediction
SY1	piperlonguminine	PARP1	0.100579	SwissTargetPrediction
SY1	piperlonguminine	PDE10A	0.100579	SwissTargetPrediction
SY1	piperlonguminine	PDPK1	0.100579	SwissTargetPrediction
SY1	piperlonguminine	PFKFB3	0.100579	SwissTargetPrediction
SY1	piperlonguminine	PGR	0.100579	SwissTargetPrediction
SY1	piperlonguminine	PI4KA	0.100579	SwissTargetPrediction
SY1	piperlonguminine	PI4KB	0.100579	SwissTargetPrediction
SY1	piperlonguminine	PIK3CB	0.100579	SwissTargetPrediction
SY1	piperlonguminine	PIK3CD	0.100579	SwissTargetPrediction
SY1	piperlonguminine	PRF1	0.100579	SwissTargetPrediction
SY1	piperlonguminine	PRKDC	0.100579	SwissTargetPrediction
SY1	piperlonguminine	PSMB5	0.100579	SwissTargetPrediction
SY1	piperlonguminine	PTGER3	0.100579	SwissTargetPrediction
SY1	piperlonguminine	RET	0.100579	SwissTargetPrediction
SY1	piperlonguminine	ROCK1	0.100579	SwissTargetPrediction
SY1	piperlonguminine	RPS6KA3	0.100579	SwissTargetPrediction
SY1	piperlonguminine	S1PR1	0.100579	SwissTargetPrediction
SY1	piperlonguminine	SIGMAR1	0.100579	SwissTargetPrediction
SY1	piperlonguminine	SLC27A1	0.100579	SwissTargetPrediction
SY1	piperlonguminine	SOAT1	0.100579	SwissTargetPrediction
SY1	piperlonguminine	SRC	0.100579	SwissTargetPrediction
SY1	piperlonguminine	TBK1	0.100579	SwissTargetPrediction
SY1	piperlonguminine	TERT	0.100579	SwissTargetPrediction
SY1	piperlonguminine	TGFBR1	0.100579	SwissTargetPrediction
SY1	piperlonguminine	TRPM8	0.100579	SwissTargetPrediction
SY1	piperlonguminine	TRPV1	0.100579	SwissTargetPrediction
SY1	piperlonguminine	TTK	0.100579	SwissTargetPrediction
SY1	piperlonguminine	TYK2	0.100579	SwissTargetPrediction
SY3	Denudatin B	ABL1	0.10934	SwissTargetPrediction
SY3	Denudatin B	ABL2	0.10934	SwissTargetPrediction
SY3	Denudatin B	ADORA2A	0.10934	SwissTargetPrediction
SY3	Denudatin B	ADORA2B	0.10934	SwissTargetPrediction
SY3	Denudatin B	AKR1C3	0.10934	SwissTargetPrediction
SY3	Denudatin B	APH1A	0.10934	SwissTargetPrediction
SY3	Denudatin B	APH1B	0.10934	SwissTargetPrediction
SY3	Denudatin B	APP	0.10934	SwissTargetPrediction
SY3	Denudatin B	AR	0.10934	SwissTargetPrediction
SY3	Denudatin B	AURKA	0.10934	SwissTargetPrediction
SY3	Denudatin B	BACE1	0.10934	SwissTargetPrediction
SY3	Denudatin B	BLK	0.10934	SwissTargetPrediction
SY3	Denudatin B	BRS3	0.10934	SwissTargetPrediction
SY3	Denudatin B	CA2	0.10934	SwissTargetPrediction
SY3	Denudatin B	CA9	0.10934	SwissTargetPrediction
SY3	Denudatin B	CASP3	0.10934	SwissTargetPrediction
SY3	Denudatin B	CASP7	0.10934	SwissTargetPrediction
SY3	Denudatin B	CASP9	0.10934	SwissTargetPrediction
SY3	Denudatin B	CCKBR	0.10934	SwissTargetPrediction
SY3	Denudatin B	CCNA1	0.10934	SwissTargetPrediction
SY3	Denudatin B	CCNA2	0.10934	SwissTargetPrediction
SY3	Denudatin B	CCND1	0.10934	SwissTargetPrediction
SY3	Denudatin B	CCND2	0.10934	SwissTargetPrediction
SY3	Denudatin B	CCND3	0.10934	SwissTargetPrediction
SY3	Denudatin B	CCNE1	0.10934	SwissTargetPrediction
SY3	Denudatin B	CCNE2	0.10934	SwissTargetPrediction
SY3	Denudatin B	CD38	0.10934	SwissTargetPrediction
SY3	Denudatin B	CDC7	0.10934	SwissTargetPrediction
SY3	Denudatin B	CDK2	0.10934	SwissTargetPrediction
SY3	Denudatin B	CDK4	0.10934	SwissTargetPrediction
SY3	Denudatin B	CDK7	0.10934	SwissTargetPrediction
SY3	Denudatin B	CETP	0.10934	SwissTargetPrediction
SY3	Denudatin B	CHEK2	0.10934	SwissTargetPrediction
SY3	Denudatin B	CLK4	0.10934	SwissTargetPrediction
SY3	Denudatin B	CRHR1	0.10934	SwissTargetPrediction
SY3	Denudatin B	CSNK1A1	0.10934	SwissTargetPrediction
SY3	Denudatin B	CSNK1D	0.10934	SwissTargetPrediction
SY3	Denudatin B	CYP19A1	0.10934	SwissTargetPrediction
SY3	Denudatin B	DAPK3	0.10934	SwissTargetPrediction
SY3	Denudatin B	DNMT3A	0.10934	SwissTargetPrediction
SY3	Denudatin B	DRD4	0.10934	SwissTargetPrediction
SY3	Denudatin B	DUT	0.10934	SwissTargetPrediction
SY3	Denudatin B	DYRK1A	0.10934	SwissTargetPrediction
SY3	Denudatin B	EGFR	0.10934	SwissTargetPrediction
SY3	Denudatin B	EPHA5	0.10934	SwissTargetPrediction
SY3	Denudatin B	EPHA8	0.10934	SwissTargetPrediction
SY3	Denudatin B	ERBB2	0.10934	SwissTargetPrediction
SY3	Denudatin B	ERBB4	0.10934	SwissTargetPrediction
SY3	Denudatin B	F10	0.10934	SwissTargetPrediction
SY3	Denudatin B	FBP1	0.10934	SwissTargetPrediction
SY3	Denudatin B	FGR	0.10934	SwissTargetPrediction
SY3	Denudatin B	FRK	0.10934	SwissTargetPrediction
SY3	Denudatin B	GAK	0.10934	SwissTargetPrediction
SY3	Denudatin B	GCK	0.10934	SwissTargetPrediction
SY3	Denudatin B	GRM5	0.10934	SwissTargetPrediction
SY3	Denudatin B	GSK3B	0.10934	SwissTargetPrediction
SY3	Denudatin B	HCK	0.10934	SwissTargetPrediction
SY3	Denudatin B	HIPK4	0.10934	SwissTargetPrediction
SY3	Denudatin B	IGF1R	0.10934	SwissTargetPrediction
SY3	Denudatin B	IKBKE	0.10934	SwissTargetPrediction
SY3	Denudatin B	IRAK1	0.10934	SwissTargetPrediction
SY3	Denudatin B	IRAK4	0.10934	SwissTargetPrediction
SY3	Denudatin B	JAK1	0.10934	SwissTargetPrediction
SY3	Denudatin B	JAK2	0.10934	SwissTargetPrediction
SY3	Denudatin B	JAK3	0.10934	SwissTargetPrediction
SY3	Denudatin B	KCNH2	0.10934	SwissTargetPrediction
SY3	Denudatin B	KIF11	0.10934	SwissTargetPrediction
SY3	Denudatin B	LYN	0.10934	SwissTargetPrediction
SY3	Denudatin B	MAPK10	0.10934	SwissTargetPrediction
SY3	Denudatin B	MAPK14	0.10934	SwissTargetPrediction
SY3	Denudatin B	MET	0.10934	SwissTargetPrediction
SY3	Denudatin B	METAP2	0.10934	SwissTargetPrediction
SY3	Denudatin B	MPO	0.10934	SwissTargetPrediction
SY3	Denudatin B	MTNR1A	0.10934	SwissTargetPrediction
SY3	Denudatin B	MTNR1B	0.10934	SwissTargetPrediction
SY3	Denudatin B	MYLK2	0.10934	SwissTargetPrediction
SY3	Denudatin B	NAAA	0.10934	SwissTargetPrediction
SY3	Denudatin B	NCSTN	0.10934	SwissTargetPrediction
SY3	Denudatin B	NQO2	0.10934	SwissTargetPrediction
SY3	Denudatin B	P2RX7	0.10934	SwissTargetPrediction
SY3	Denudatin B	PARP1	0.10934	SwissTargetPrediction
SY3	Denudatin B	PDE10A	0.10934	SwissTargetPrediction
SY3	Denudatin B	PDE5A	0.10934	SwissTargetPrediction
SY3	Denudatin B	PDE8B	0.10934	SwissTargetPrediction
SY3	Denudatin B	PDGFRB	0.10934	SwissTargetPrediction
SY3	Denudatin B	PHKG1	0.10934	SwissTargetPrediction
SY3	Denudatin B	PHKG2	0.10934	SwissTargetPrediction
SY3	Denudatin B	PIK3CA	0.10934	SwissTargetPrediction
SY3	Denudatin B	PIM1	0.10934	SwissTargetPrediction
SY3	Denudatin B	PIM2	0.10934	SwissTargetPrediction
SY3	Denudatin B	PIP4K2C	0.10934	SwissTargetPrediction
SY3	Denudatin B	POLR1A	0.10934	SwissTargetPrediction
SY3	Denudatin B	PRKCQ	0.10934	SwissTargetPrediction
SY3	Denudatin B	PRKD1	0.10934	SwissTargetPrediction
SY3	Denudatin B	PSEN1	0.10934	SwissTargetPrediction
SY3	Denudatin B	PSEN2	0.10934	SwissTargetPrediction
SY3	Denudatin B	PSENEN	0.10934	SwissTargetPrediction
SY3	Denudatin B	PTPRC	0.10934	SwissTargetPrediction
SY3	Denudatin B	RPS6KA4	0.10934	SwissTargetPrediction
SY3	Denudatin B	SBK1	0.10934	SwissTargetPrediction
SY3	Denudatin B	SCN9A	0.10934	SwissTargetPrediction
SY3	Denudatin B	SLC27A1	0.10934	SwissTargetPrediction
SY3	Denudatin B	SLK	0.10934	SwissTargetPrediction
SY3	Denudatin B	SRC	0.10934	SwissTargetPrediction
SY3	Denudatin B	STK10	0.10934	SwissTargetPrediction
SY3	Denudatin B	STK17A	0.10934	SwissTargetPrediction
SY3	Denudatin B	STK17B	0.10934	SwissTargetPrediction
SY3	Denudatin B	STK36	0.10934	SwissTargetPrediction
SY3	Denudatin B	SUMO1	0.10934	SwissTargetPrediction
SY3	Denudatin B	TXK	0.10934	SwissTargetPrediction
SY4	Kadsurenone	CA2	0.10934	SwissTargetPrediction
SY4	Kadsurenone	CA9	0.10934	SwissTargetPrediction
SY4	Kadsurenone	CYP19A1	0.10934	SwissTargetPrediction
SY4	Kadsurenone	HRH3	0.10934	SwissTargetPrediction
SY4	Kadsurenone	HRH4	0.10934	SwissTargetPrediction
SY4	Kadsurenone	AOC3	0.10934	SwissTargetPrediction
SY4	Kadsurenone	GSK3B	0.10934	SwissTargetPrediction
SY4	Kadsurenone	PDE5A	0.10934	SwissTargetPrediction
SY4	Kadsurenone	GRM5	0.10934	SwissTargetPrediction
SY4	Kadsurenone	KCNA3	0.10934	SwissTargetPrediction
SY4	Kadsurenone	MTNR1A	0.10934	SwissTargetPrediction
SY4	Kadsurenone	MTNR1B	0.10934	SwissTargetPrediction
SY4	Kadsurenone	SRC	0.10934	SwissTargetPrediction
SY4	Kadsurenone	IGF1R	0.10934	SwissTargetPrediction
SY4	Kadsurenone	ADORA2B	0.10934	SwissTargetPrediction
SY4	Kadsurenone	ADORA3	0.10934	SwissTargetPrediction
SY4	Kadsurenone	EGFR	0.10934	SwissTargetPrediction
SY4	Kadsurenone	IKBKE	0.10934	SwissTargetPrediction
SY4	Kadsurenone	PLK1	0.10934	SwissTargetPrediction
SY4	Kadsurenone	NQO2	0.10934	SwissTargetPrediction
SY4	Kadsurenone	PDE10A	0.10934	SwissTargetPrediction
SY4	Kadsurenone	AKR1C3	0.10934	SwissTargetPrediction
SY4	Kadsurenone	FAAH	0.10934	SwissTargetPrediction
SY4	Kadsurenone	PDGFRB	0.10934	SwissTargetPrediction
SY4	Kadsurenone	DRD4	0.10934	SwissTargetPrediction
SY4	Kadsurenone	NAAA	0.10934	SwissTargetPrediction
SY4	Kadsurenone	MAOA	0.10934	SwissTargetPrediction
SY4	Kadsurenone	MAOB	0.10934	SwissTargetPrediction
SY4	Kadsurenone	MAPK14	0.10934	SwissTargetPrediction
SY4	Kadsurenone	MAPK10	0.10934	SwissTargetPrediction
SY4	Kadsurenone	JAK3	0.10934	SwissTargetPrediction
SY4	Kadsurenone	JAK1	0.10934	SwissTargetPrediction
SY4	Kadsurenone	PTGER3	0.10934	SwissTargetPrediction
SY4	Kadsurenone	PPARA	0.10934	SwissTargetPrediction
SY4	Kadsurenone	AR	0.10934	SwissTargetPrediction
SY4	Kadsurenone	NR3C1	0.10934	SwissTargetPrediction
SY4	Kadsurenone	PGR	0.10934	SwissTargetPrediction
SY4	Kadsurenone	CDK2	0.10934	SwissTargetPrediction
SY4	Kadsurenone	TAB1	0.10934	SwissTargetPrediction
SY4	Kadsurenone	MAP3K7	0.10934	SwissTargetPrediction
SY4	Kadsurenone	SLC27A1	0.10934	SwissTargetPrediction
SY4	Kadsurenone	ALOX5	0.10934	SwissTargetPrediction
SY4	Kadsurenone	BDKRB2	0.10934	SwissTargetPrediction
SY4	Kadsurenone	SIRT2	0.10934	SwissTargetPrediction
SY4	Kadsurenone	PTGES	0.10934	SwissTargetPrediction
SY4	Kadsurenone	IMPDH2	0.10934	SwissTargetPrediction
SY4	Kadsurenone	PSEN2	0.10934	SwissTargetPrediction
SY4	Kadsurenone	PSENEN	0.10934	SwissTargetPrediction
SY4	Kadsurenone	NCSTN	0.10934	SwissTargetPrediction
SY4	Kadsurenone	APH1A	0.10934	SwissTargetPrediction
SY4	Kadsurenone	PSEN1	0.10934	SwissTargetPrediction
SY4	Kadsurenone	APH1B	0.10934	SwissTargetPrediction
SY4	Kadsurenone	GCK	0.10934	SwissTargetPrediction
SY4	Kadsurenone	PIM1	0.10934	SwissTargetPrediction
SY4	Kadsurenone	DRD3	0.10934	SwissTargetPrediction
SY4	Kadsurenone	PDE8B	0.10934	SwissTargetPrediction
SY4	Kadsurenone	PIM2	0.10934	SwissTargetPrediction
SY4	Kadsurenone	HCRTR2	0.10934	SwissTargetPrediction
SY4	Kadsurenone	HCRTR1	0.10934	SwissTargetPrediction
SY4	Kadsurenone	HPGD	0.10934	SwissTargetPrediction
SY4	Kadsurenone	CASP3	0.10934	SwissTargetPrediction
SY4	Kadsurenone	CCR1	0.10934	SwissTargetPrediction
SY4	Kadsurenone	CCR4	0.10934	SwissTargetPrediction
SY4	Kadsurenone	JAK2	0.10934	SwissTargetPrediction
SY4	Kadsurenone	HDAC1	0.10934	SwissTargetPrediction
SY4	Kadsurenone	CASP7	0.10934	SwissTargetPrediction
SY4	Kadsurenone	LIMK1	0.10934	SwissTargetPrediction
SY4	Kadsurenone	METAP2	0.10934	SwissTargetPrediction
SY4	Kadsurenone	CCR2	0.10934	SwissTargetPrediction
SY4	Kadsurenone	DUT	0.10934	SwissTargetPrediction
SY4	Kadsurenone	EPHX1	0.10934	SwissTargetPrediction
SY4	Kadsurenone	CXCL8	0.10934	SwissTargetPrediction
SY4	Kadsurenone	KIF11	0.10934	SwissTargetPrediction
SY4	Kadsurenone	AURKA	0.10934	SwissTargetPrediction
SY4	Kadsurenone	ERBB2	0.10934	SwissTargetPrediction
SY4	Kadsurenone	IRAK4	0.10934	SwissTargetPrediction
SY4	Kadsurenone	CSF1R	0.10934	SwissTargetPrediction
SY4	Kadsurenone	PTGS1	0.10934	SwissTargetPrediction
SY4	Kadsurenone	ADAMTS5	0.10934	SwissTargetPrediction
SY4	Kadsurenone	ADAMTS4	0.10934	SwissTargetPrediction
SY4	Kadsurenone	CLK4	0.10934	SwissTargetPrediction
SY4	Kadsurenone	AURKB	0.10934	SwissTargetPrediction
SY4	Kadsurenone	FGFR2	0.10934	SwissTargetPrediction
SY4	Kadsurenone	EIF2AK1	0.10934	SwissTargetPrediction
SY4	Kadsurenone	CYP11B1	0.10934	SwissTargetPrediction
SY4	Kadsurenone	GABRB3	0.10934	SwissTargetPrediction
SY4	Kadsurenone	GABRA3	0.10934	SwissTargetPrediction
SY4	Kadsurenone	GABRG2	0.10934	SwissTargetPrediction
SY4	Kadsurenone	GABRA1	0.10934	SwissTargetPrediction
SY4	Kadsurenone	GABRA5	0.10934	SwissTargetPrediction
SY4	Kadsurenone	CCNA1	0.10934	SwissTargetPrediction
SY4	Kadsurenone	CCNA2	0.10934	SwissTargetPrediction
SY4	Kadsurenone	GABRA2	0.10934	SwissTargetPrediction
SY4	Kadsurenone	ADORA2A	0.10934	SwissTargetPrediction
SY4	Kadsurenone	BACE2	0.10934	SwissTargetPrediction
SY4	Kadsurenone	CYP11B2	0.10934	SwissTargetPrediction
SY4	Kadsurenone	CETP	0.10934	SwissTargetPrediction
SY4	Kadsurenone	GYS1	0.10934	SwissTargetPrediction
SY4	Kadsurenone	BACE1	0.10934	SwissTargetPrediction
SY4	Kadsurenone	SLC9A1	0.10934	SwissTargetPrediction
SY4	Kadsurenone	DRD2	0.10934	SwissTargetPrediction
SY4	Kadsurenone	HTR2A	0.10934	SwissTargetPrediction
SY4	Kadsurenone	CDC7	0.10934	SwissTargetPrediction
SY4	Kadsurenone	TNFRSF1A	0.10934	SwissTargetPrediction
SY4	Kadsurenone	MAP2K1	0.10934	SwissTargetPrediction
SY4	Kadsurenone	MET	0.10934	SwissTargetPrediction
SY5	hancinol	PDE10A	0.113286	SwissTargetPrediction
SY5	hancinol	ADA	0.113286	SwissTargetPrediction
SY5	hancinol	JAK3	0.113286	SwissTargetPrediction
SY5	hancinol	ADORA1	0.113286	SwissTargetPrediction
SY5	hancinol	PDE2A	0.113286	SwissTargetPrediction
SY5	hancinol	DRD2	0.113286	SwissTargetPrediction
SY5	hancinol	GSK3B	0.113286	SwissTargetPrediction
SY5	hancinol	SIGMAR1	0.113286	SwissTargetPrediction
SY5	hancinol	MAPK1	0.113286	SwissTargetPrediction
SY5	hancinol	JAK1	0.113286	SwissTargetPrediction
SY5	hancinol	CDK2	0.113286	SwissTargetPrediction
SY5	hancinol	PYGL	0.113286	SwissTargetPrediction
SY5	hancinol	GRM5	0.113286	SwissTargetPrediction
SY5	hancinol	CYP17A1	0.113286	SwissTargetPrediction
SY5	hancinol	FKBP1A	0.113286	SwissTargetPrediction
SY5	hancinol	AMPD2	0.113286	SwissTargetPrediction
SY5	hancinol	JAK2	0.113286	SwissTargetPrediction
SY5	hancinol	BDKRB1	0.113286	SwissTargetPrediction
SY5	hancinol	LRRK2	0.113286	SwissTargetPrediction
SY5	hancinol	TOP1	0.113286	SwissTargetPrediction
SY5	hancinol	ABCC9	0.113286	SwissTargetPrediction
SY5	hancinol	HMGCR	0.113286	SwissTargetPrediction
SY5	hancinol	CFD	0.113286	SwissTargetPrediction
SY5	hancinol	EGFR	0.113286	SwissTargetPrediction
SY5	hancinol	CCNE2	0.113286	SwissTargetPrediction
SY5	hancinol	CCNE1	0.113286	SwissTargetPrediction
SY5	hancinol	AURKA	0.113286	SwissTargetPrediction
SY5	hancinol	CHRM4	0.113286	SwissTargetPrediction
SY5	hancinol	ADRA2C	0.113286	SwissTargetPrediction
SY5	hancinol	HRH2	0.113286	SwissTargetPrediction
SY5	hancinol	CHRM5	0.113286	SwissTargetPrediction
SY5	hancinol	CHRM2	0.113286	SwissTargetPrediction
SY5	hancinol	CHRM1	0.113286	SwissTargetPrediction
SY5	hancinol	HTR2A	0.113286	SwissTargetPrediction
SY5	hancinol	ADRA1B	0.113286	SwissTargetPrediction
SY5	hancinol	CHRM3	0.113286	SwissTargetPrediction
SY5	hancinol	HTR7	0.113286	SwissTargetPrediction
SY5	hancinol	P2RX7	0.113286	SwissTargetPrediction
SY5	hancinol	AMPD3	0.113286	SwissTargetPrediction
SY5	hancinol	FNTA	0.113286	SwissTargetPrediction
SY5	hancinol	FNTB	0.113286	SwissTargetPrediction
SY5	hancinol	GABRB3	0.113286	SwissTargetPrediction
SY5	hancinol	GABRA3	0.113286	SwissTargetPrediction
SY5	hancinol	GABRG2	0.113286	SwissTargetPrediction
SY5	hancinol	GABRA1	0.113286	SwissTargetPrediction
SY5	hancinol	GABRA5	0.113286	SwissTargetPrediction
SY5	hancinol	GABRA2	0.113286	SwissTargetPrediction
SY5	hancinol	MAPK14	0.113286	SwissTargetPrediction
SY5	hancinol	NTRK1	0.113286	SwissTargetPrediction
SY5	hancinol	ROCK2	0.113286	SwissTargetPrediction
SY5	hancinol	ROCK1	0.113286	SwissTargetPrediction
SY5	hancinol	ABL1	0.113286	SwissTargetPrediction
SY5	hancinol	HTR1D	0.113286	SwissTargetPrediction
SY5	hancinol	F10	0.113286	SwissTargetPrediction
SY5	hancinol	DRD3	0.113286	SwissTargetPrediction
SY5	hancinol	ALOX5AP	0.113286	SwissTargetPrediction
SY5	hancinol	DRD4	0.113286	SwissTargetPrediction
SY5	hancinol	MMP13	0.113286	SwissTargetPrediction
SY5	hancinol	MMP9	0.113286	SwissTargetPrediction
SY5	hancinol	MMP2	0.113286	SwissTargetPrediction
SY5	hancinol	CAPN1	0.113286	SwissTargetPrediction
SY5	hancinol	MMP8	0.113286	SwissTargetPrediction
SY5	hancinol	CXCR2	0.113286	SwissTargetPrediction
SY5	hancinol	MTNR1A	0.113286	SwissTargetPrediction
SY5	hancinol	MTNR1B	0.113286	SwissTargetPrediction
SY5	hancinol	KCNA5	0.113286	SwissTargetPrediction
SY5	hancinol	FAAH	0.113286	SwissTargetPrediction
SY5	hancinol	HCRTR2	0.113286	SwissTargetPrediction
SY5	hancinol	HCRTR1	0.113286	SwissTargetPrediction
SY5	hancinol	CDK5R1	0.113286	SwissTargetPrediction
SY5	hancinol	CDK5	0.113286	SwissTargetPrediction
SY5	hancinol	FLT4	0.113286	SwissTargetPrediction
SY5	hancinol	AURKB	0.113286	SwissTargetPrediction
SY5	hancinol	CYP2C19	0.113286	SwissTargetPrediction
SY5	hancinol	CASP3	0.113286	SwissTargetPrediction
SY5	hancinol	P2RX3	0.113286	SwissTargetPrediction
SY5	hancinol	CDK1	0.113286	SwissTargetPrediction
SY5	hancinol	CASP6	0.113286	SwissTargetPrediction
SY5	hancinol	CASP7	0.113286	SwissTargetPrediction
SY5	hancinol	CHEK1	0.113286	SwissTargetPrediction
SY5	hancinol	CASP1	0.113286	SwissTargetPrediction
SY5	hancinol	CRHR1	0.113286	SwissTargetPrediction
SY5	hancinol	ADORA2A	0.113286	SwissTargetPrediction
SY5	hancinol	MKNK2	0.113286	SwissTargetPrediction
SY5	hancinol	PARP1	0.113286	SwissTargetPrediction
SY5	hancinol	BACE1	0.113286	SwissTargetPrediction
SY5	hancinol	IRAK4	0.113286	SwissTargetPrediction
SY5	hancinol	DUT	0.113286	SwissTargetPrediction
SY5	hancinol	SMO	0.113286	SwissTargetPrediction
SY5	hancinol	CCNA1	0.113286	SwissTargetPrediction
SY5	hancinol	CCNA2	0.113286	SwissTargetPrediction
SY5	hancinol	ICAM1	0.113286	SwissTargetPrediction
SY5	hancinol	VCAM1	0.113286	SwissTargetPrediction
SY5	hancinol	SELE	0.113286	SwissTargetPrediction
SY5	hancinol	PRMT3	0.113286	SwissTargetPrediction
SY5	hancinol	KCNK3	0.113286	SwissTargetPrediction
SY5	hancinol	TRPM8	0.113286	SwissTargetPrediction
SY5	hancinol	CCND1	0.113286	SwissTargetPrediction
SY5	hancinol	CDK4	0.113286	SwissTargetPrediction
SY5	hancinol	KCNE1	0.113286	SwissTargetPrediction
SY5	hancinol	KCNQ1	0.113286	SwissTargetPrediction
SY5	hancinol	MMP3	0.113286	SwissTargetPrediction
SY5	hancinol	MMP1	0.113286	SwissTargetPrediction
SY5	hancinol	PIK3CA	0.113286	SwissTargetPrediction
SY5	hancinol	RPS6KB1	0.113286	SwissTargetPrediction
SY5	hancinol	PTGER1	0.113286	SwissTargetPrediction
SY5	hancinol	TBXA2R	0.113286	SwissTargetPrediction
SY5	hancinol	PSEN2	0.113286	SwissTargetPrediction
SY5	hancinol	PSENEN	0.113286	SwissTargetPrediction
SY5	hancinol	NCSTN	0.113286	SwissTargetPrediction
SY5	hancinol	APH1A	0.113286	SwissTargetPrediction
SY5	hancinol	PSEN1	0.113286	SwissTargetPrediction
SY5	hancinol	APH1B	0.113286	SwissTargetPrediction
SY6	campesterol	AR	0.665947	SwissTargetPrediction
SY6	campesterol	NR1H3	0.665947	SwissTargetPrediction
SY6	campesterol	HMGCR	0.665947	SwissTargetPrediction
SY6	campesterol	CYP51A1	0.665947	SwissTargetPrediction
SY6	campesterol	NPC1L1	0.586987	SwissTargetPrediction
SY6	campesterol	CYP17A1	0.586987	SwissTargetPrediction
SY6	campesterol	RORC	0.428991	SwissTargetPrediction
SY6	campesterol	CYP19A1	0.200888	SwissTargetPrediction
SY6	campesterol	ESR1	0.192105	SwissTargetPrediction
SY6	campesterol	SHBG	0.192105	SwissTargetPrediction
SY6	campesterol	ESR2	0.174624	SwissTargetPrediction
SY6	campesterol	SREBF2	0.165836	SwissTargetPrediction
SY6	campesterol	SLC6A2	0.121986	SwissTargetPrediction
SY6	campesterol	CHRM2	0.113207	SwissTargetPrediction
SY6	campesterol	CYP2C19	0.113207	SwissTargetPrediction
SY6	campesterol	RORA	0.104441	SwissTargetPrediction
SY6	campesterol	PTPN1	0.104441	SwissTargetPrediction
SY7	Isofucosterol	NR1H3	0.747495	SwissTargetPrediction
SY7	Isofucosterol	HMGCR	0.730961	SwissTargetPrediction
SY7	Isofucosterol	CYP51A1	0.730961	SwissTargetPrediction
SY7	Isofucosterol	NPC1L1	0.531002	SwissTargetPrediction
SY7	Isofucosterol	AR	0.497677	SwissTargetPrediction
SY7	Isofucosterol	RORC	0.44771	SwissTargetPrediction
SY7	Isofucosterol	CYP17A1	0.3894	SwissTargetPrediction
SY7	Isofucosterol	ESR1	0.214435	SwissTargetPrediction
SY7	Isofucosterol	ESR2	0.214435	SwissTargetPrediction
SY7	Isofucosterol	SREBF2	0.197793	SwissTargetPrediction
SY7	Isofucosterol	SHBG	0.18109	SwissTargetPrediction
SY7	Isofucosterol	CYP19A1	0.147815	SwissTargetPrediction
SY7	Isofucosterol	SLC6A2	0.131156	SwissTargetPrediction
SY7	Isofucosterol	RORA	0.122827	SwissTargetPrediction
SY7	Isofucosterol	SERPINA6	0.114495	SwissTargetPrediction
SY7	Isofucosterol	PTPN1	0.114495	SwissTargetPrediction
SY7	Isofucosterol	BCHE	0.106166	SwissTargetPrediction
SY7	Isofucosterol	ACHE	0.106166	SwissTargetPrediction
SY7	Isofucosterol	SLC6A4	0.106166	SwissTargetPrediction
SY7	Isofucosterol	CYP2C19	0.106166	SwissTargetPrediction
SY7	Isofucosterol	NR1I3	0.106166	SwissTargetPrediction
SY7	Isofucosterol	G6PD	0.106166	SwissTargetPrediction
SY7	Isofucosterol	CHRM2	0.106166	SwissTargetPrediction
SY7	Isofucosterol	NR1H2	0.106166	SwissTargetPrediction
SY7	Isofucosterol	VDR	0.106166	SwissTargetPrediction
SY7	Isofucosterol	CES2	0.106166	SwissTargetPrediction
SY7	Isofucosterol	GLRA1	0.106166	SwissTargetPrediction
SY7	Isofucosterol	PTGER1	0.106166	SwissTargetPrediction
SY7	Isofucosterol	PTGER2	0.106166	SwissTargetPrediction
SY7	Isofucosterol	DHCR7	0.106166	SwissTargetPrediction
SY7	Isofucosterol	HSD11B1	0.106166	SwissTargetPrediction
SY7	Isofucosterol	PPARA	0.106166	SwissTargetPrediction
SY7	Isofucosterol	PPARD	0.106166	SwissTargetPrediction
SY7	Isofucosterol	SQLE	0.106166	SwissTargetPrediction
SY7	Isofucosterol	PTPN6	0.106166	SwissTargetPrediction
SY7	Isofucosterol	FDFT1	0.106166	SwissTargetPrediction
SY7	Isofucosterol	PPARG	0.106166	SwissTargetPrediction
SY7	Isofucosterol	TBXAS1	0.106166	SwissTargetPrediction
SY7	Isofucosterol	UGT2B7	0.106166	SwissTargetPrediction
SY7	Isofucosterol	PTGES	0.106166	SwissTargetPrediction
SY7	Isofucosterol	SIGMAR1	0.106166	SwissTargetPrediction
SY7	Isofucosterol	POLB	0.106166	SwissTargetPrediction
B1	Stigmasterol	AR	0.689285	SwissTargetPrediction
B1	Stigmasterol	NPC1L1	0.639333	SwissTargetPrediction
B1	Stigmasterol	HMGCR	0.639333	SwissTargetPrediction
B1	Stigmasterol	CYP51A1	0.639333	SwissTargetPrediction
B1	Stigmasterol	CYP19A1	0.514371	SwissTargetPrediction
B1	Stigmasterol	NR1H3	0.481024	SwissTargetPrediction
B1	Stigmasterol	CYP17A1	0.464374	SwissTargetPrediction
B1	Stigmasterol	RORC	0.406077	SwissTargetPrediction
B1	Stigmasterol	ESR1	0.3894	SwissTargetPrediction
B1	Stigmasterol	ESR2	0.3894	SwissTargetPrediction
B1	Stigmasterol	SHBG	0.197793	SwissTargetPrediction
B1	Stigmasterol	SREBF2	0.17281	SwissTargetPrediction
B1	Stigmasterol	ACHE	0.131156	SwissTargetPrediction
B1	Stigmasterol	CYP2C19	0.131156	SwissTargetPrediction
B1	Stigmasterol	PTPN1	0.122827	SwissTargetPrediction
B1	Stigmasterol	SLC6A2	0.122827	SwissTargetPrediction
B1	Stigmasterol	BCHE	0.122827	SwissTargetPrediction
B1	Stigmasterol	RORA	0.122827	SwissTargetPrediction
B1	Stigmasterol	SERPINA6	0.114495	SwissTargetPrediction
B1	Stigmasterol	SLC6A4	0.114495	SwissTargetPrediction
B1	Stigmasterol	CHRM2	0.106166	SwissTargetPrediction
B1	Stigmasterol	G6PD	0.106166	SwissTargetPrediction
B1	Stigmasterol	VDR	0.106166	SwissTargetPrediction
B1	Stigmasterol	NR1H2	0.106166	SwissTargetPrediction
B1	Stigmasterol	HSD11B1	0.106166	SwissTargetPrediction
B1	Stigmasterol	PTGER1	0.106166	SwissTargetPrediction
B1	Stigmasterol	PTGER2	0.106166	SwissTargetPrediction
B1	Stigmasterol	CDC25A	0.106166	SwissTargetPrediction
B1	Stigmasterol	GLRA1	0.106166	SwissTargetPrediction
B1	Stigmasterol	CES2	0.106166	SwissTargetPrediction
B1	Stigmasterol	PTGES	0.106166	SwissTargetPrediction
B1	Stigmasterol	PPARA	0.106166	SwissTargetPrediction
B1	Stigmasterol	PPARD	0.106166	SwissTargetPrediction
B1	Stigmasterol	SQLE	0.106166	SwissTargetPrediction
B1	Stigmasterol	DHCR7	0.106166	SwissTargetPrediction
B1	Stigmasterol	NR1I3	0.106166	SwissTargetPrediction
B1	Stigmasterol	PTPN6	0.106166	SwissTargetPrediction
B1	Stigmasterol	NR3C1	0.106166	SwissTargetPrediction
B1	Stigmasterol	CDC25B	0.106166	SwissTargetPrediction
B1	Stigmasterol	NOS2	0.106166	SwissTargetPrediction
B1	Stigmasterol	HSD11B2	0.106166	SwissTargetPrediction
B1	Stigmasterol	TBXAS1	0.106166	SwissTargetPrediction
B1	Stigmasterol	PPARG	0.106166	SwissTargetPrediction
B1	Stigmasterol	UGT2B7	0.106166	SwissTargetPrediction
B1	Stigmasterol	POLB	0.106166	SwissTargetPrediction
SY8	diosgenin	NR1H3	0.106166	SwissTargetPrediction
SY8	diosgenin	IL2	0.106166	SwissTargetPrediction
SY8	diosgenin	SHH	0.106166	SwissTargetPrediction
SY8	diosgenin	PTPN1	0.106166	SwissTargetPrediction
SY8	diosgenin	ALK	0.106166	SwissTargetPrediction
SY8	diosgenin	SMO	0.106166	SwissTargetPrediction
SY8	diosgenin	PDE10A	0.106166	SwissTargetPrediction
SY8	diosgenin	NR1H2	0.106166	SwissTargetPrediction
SY8	diosgenin	CYP2C9	0.106166	SwissTargetPrediction
SY8	diosgenin	CYP3A4	0.106166	SwissTargetPrediction
SY8	diosgenin	FASN	0.106166	SwissTargetPrediction
SY8	diosgenin	KCNA3	0.106166	SwissTargetPrediction
SY8	diosgenin	IL6ST	0.106166	SwissTargetPrediction
SY8	diosgenin	MDM2	0.106166	SwissTargetPrediction
SY8	diosgenin	NPC1L1	0.106166	SwissTargetPrediction
SY8	diosgenin	CYP24A1	0.106166	SwissTargetPrediction
SY8	diosgenin	PCSK7	0.106166	SwissTargetPrediction
SY8	diosgenin	HCRTR2	0.106166	SwissTargetPrediction
SY8	diosgenin	HCRTR1	0.106166	SwissTargetPrediction
SY8	diosgenin	PTGS1	0.106166	SwissTargetPrediction
SY8	diosgenin	NR1H4	0.106166	SwissTargetPrediction
SY8	diosgenin	ADORA1	0.106166	SwissTargetPrediction
SY8	diosgenin	ADORA2A	0.106166	SwissTargetPrediction
SY8	diosgenin	MAPK14	0.106166	SwissTargetPrediction
SY8	diosgenin	HSD3B2	0.106166	SwissTargetPrediction
SY8	diosgenin	F2R	0.106166	SwissTargetPrediction
SY8	diosgenin	COL4A3BP	0.106166	SwissTargetPrediction
SY8	diosgenin	TRPV1	0.106166	SwissTargetPrediction
SY8	diosgenin	KIT	0.106166	SwissTargetPrediction
SY8	diosgenin	INSR	0.106166	SwissTargetPrediction
SY8	diosgenin	PDE3A	0.106166	SwissTargetPrediction
SY8	diosgenin	TACR1	0.106166	SwissTargetPrediction
SY8	diosgenin	PDE3B	0.106166	SwissTargetPrediction
SY8	diosgenin	CRHR1	0.106166	SwissTargetPrediction
SY8	diosgenin	OXTR	0.106166	SwissTargetPrediction
SY8	diosgenin	SORD	0.106166	SwissTargetPrediction
SY9	Doradexanthin	AR	0.10447	SwissTargetPrediction
SY9	Doradexanthin	NR3C2	0.10447	SwissTargetPrediction
SY9	Doradexanthin	NR3C1	0.10447	SwissTargetPrediction
SY9	Doradexanthin	PGR	0.10447	SwissTargetPrediction
SY9	Doradexanthin	SHBG	0.10447	SwissTargetPrediction
SY10	AIDS180907	RARA	0.14831	SwissTargetPrediction
SY11	CLR	AR	0.746275	SwissTargetPrediction
SY11	CLR	NPC1L1	0.648683	SwissTargetPrediction
SY11	CLR	CYP17A1	0.624012	SwissTargetPrediction
SY11	CLR	NR1H3	0.583015	SwissTargetPrediction
SY11	CLR	HMGCR	0.574895	SwissTargetPrediction
SY11	CLR	CYP51A1	0.574895	SwissTargetPrediction
SY11	CLR	SREBF2	0.451832	SwissTargetPrediction
SY11	CLR	CYP19A1	0.394391	SwissTargetPrediction
SY11	CLR	ESR2	0.386301	SwissTargetPrediction
SY11	CLR	ESR1	0.378038	SwissTargetPrediction
SY11	CLR	SHBG	0.328913	SwissTargetPrediction
SY11	CLR	RORC	0.320696	SwissTargetPrediction
SY11	CLR	SLC6A2	0.132135	SwissTargetPrediction
SY11	CLR	SLC6A4	0.123937	SwissTargetPrediction
SY11	CLR	PTPN1	0.123937	SwissTargetPrediction
SY11	CLR	BCHE	0.123937	SwissTargetPrediction
SY11	CLR	G6PD	0.123937	SwissTargetPrediction
SY11	CLR	RORA	0.115737	SwissTargetPrediction
SY11	CLR	CHRM2	0.115737	SwissTargetPrediction
SY11	CLR	ACHE	0.115737	SwissTargetPrediction
SY11	CLR	SERPINA6	0.115737	SwissTargetPrediction
SY11	CLR	CYP2C19	0.115737	SwissTargetPrediction
SY11	CLR	NR1H2	0.115737	SwissTargetPrediction
SY11	CLR	VDR	0.115737	SwissTargetPrediction
SY11	CLR	NR1I3	0.115737	SwissTargetPrediction
SY11	CLR	PTGER1	0.115737	SwissTargetPrediction
SY11	CLR	PTGER2	0.115737	SwissTargetPrediction
SY11	CLR	CDC25A	0.115737	SwissTargetPrediction
SY11	CLR	CES2	0.115737	SwissTargetPrediction
SY11	CLR	HSD11B1	0.115737	SwissTargetPrediction
SY11	CLR	PPARD	0.115737	SwissTargetPrediction
SY11	CLR	GLRA1	0.115737	SwissTargetPrediction
SY11	CLR	SQLE	0.115737	SwissTargetPrediction
SY11	CLR	DHCR7	0.115737	SwissTargetPrediction
SY11	CLR	PTPN6	0.115737	SwissTargetPrediction
SY11	CLR	CDC25B	0.115737	SwissTargetPrediction
SY11	CLR	PTPN2	0.115737	SwissTargetPrediction
SY11	CLR	NR3C1	0.115737	SwissTargetPrediction
SY11	CLR	SIGMAR1	0.115737	SwissTargetPrediction
SY11	CLR	DRD2	0.115737	SwissTargetPrediction
SY11	CLR	SHH	0.115737	SwissTargetPrediction
SY11	CLR	PTGES	0.115737	SwissTargetPrediction
SY11	CLR	POLB	0.115737	SwissTargetPrediction
SY11	CLR	PREP	0.115737	SwissTargetPrediction
SY13	Diosgenin-3-O-beta-D-glucopyranoside	IL2	1	SwissTargetPrediction
SY13	Diosgenin-3-O-beta-D-glucopyranoside	STAT3	0.154562	SwissTargetPrediction
SY14	choline	SLC5A7	1	SwissTargetPrediction
SY15	ergosterol	AR	0.323725	SwissTargetPrediction
SY15	ergosterol	VDR	0.271107	SwissTargetPrediction
SY15	ergosterol	GLRA1	0.183405	SwissTargetPrediction
SY15	ergosterol	PTPN1	0.130759	SwissTargetPrediction
SY15	ergosterol	NR1H3	0.113207	SwissTargetPrediction
SY15	ergosterol	CDC25A	0.104441	SwissTargetPrediction
SY16	phytic acid	ITPR3	0.390123	SwissTargetPrediction
SY16	phytic acid	ITPR1	0.390123	SwissTargetPrediction
SY16	phytic acid	INPP5A	0.103187	SwissTargetPrediction
SY17	Batatasin I	MAOB	0.139062	SwissTargetPrediction
SY17	Batatasin I	CA1	0.122582	SwissTargetPrediction
SY17	Batatasin I	CA12	0.122582	SwissTargetPrediction
SY17	Batatasin I	CA9	0.122582	SwissTargetPrediction
SY17	Batatasin I	CA2	0.114338	SwissTargetPrediction
SY17	Batatasin I	CA7	0.1061	SwissTargetPrediction
SY17	Batatasin I	CA14	0.1061	SwissTargetPrediction
SY18	Batatasin Ⅲ	CALM1	0.216947	SwissTargetPrediction
SY19	Abscisic acid	ALOX12	0.119895	SwissTargetPrediction
SY19	Abscisic acid	TRPA1	0.112042	SwissTargetPrediction
SY19	Abscisic acid	PPARG	0.112042	SwissTargetPrediction
SY19	Abscisic acid	SHBG	0.112042	SwissTargetPrediction
SY19	Abscisic acid	SRD5A2	0.112042	SwissTargetPrediction
SY19	Abscisic acid	CYP19A1	0.112042	SwissTargetPrediction
SY19	Abscisic acid	RARG	0.112042	SwissTargetPrediction
SY19	Abscisic acid	RXRG	0.112042	SwissTargetPrediction
SY19	Abscisic acid	RARB	0.112042	SwissTargetPrediction
SY19	Abscisic acid	RARA	0.112042	SwissTargetPrediction
SY19	Abscisic acid	RXRA	0.112042	SwissTargetPrediction
SY19	Abscisic acid	ALOX15	0.112042	SwissTargetPrediction
SY19	Abscisic acid	NR3C1	0.112042	SwissTargetPrediction
SY19	Abscisic acid	CPA1	0.112042	SwissTargetPrediction
SY19	Abscisic acid	PRKCA	0.112042	SwissTargetPrediction
SY19	Abscisic acid	RASGRP3	0.112042	SwissTargetPrediction
SY19	Abscisic acid	AMPD2	0.112042	SwissTargetPrediction
SY19	Abscisic acid	CDK2	0.112042	SwissTargetPrediction
SY19	Abscisic acid	CCNA1	0.112042	SwissTargetPrediction
SY19	Abscisic acid	CCNA2	0.112042	SwissTargetPrediction
SY19	Abscisic acid	TBXAS1	0.112042	SwissTargetPrediction
SY19	Abscisic acid	CTNNB1	0.112042	SwissTargetPrediction
SY19	Abscisic acid	NR3C2	0.112042	SwissTargetPrediction
SY19	Abscisic acid	PGR	0.112042	SwissTargetPrediction
SY19	Abscisic acid	ACE	0.112042	SwissTargetPrediction
SY19	Abscisic acid	ITGAL	0.112042	SwissTargetPrediction
SY19	Abscisic acid	ICAM1	0.112042	SwissTargetPrediction
SY19	Abscisic acid	ITGB2	0.112042	SwissTargetPrediction
SY19	Abscisic acid	FBP1	0.112042	SwissTargetPrediction
SY19	Abscisic acid	MME	0.112042	SwissTargetPrediction
SY19	Abscisic acid	SLC22A12	0.112042	SwissTargetPrediction
SY19	Abscisic acid	IMPDH2	0.112042	SwissTargetPrediction
SY19	Abscisic acid	PARP1	0.112042	SwissTargetPrediction
SY19	Abscisic acid	ALOX5	0.112042	SwissTargetPrediction
SY19	Abscisic acid	PIM1	0.112042	SwissTargetPrediction
SY19	Abscisic acid	PIM2	0.112042	SwissTargetPrediction
SY20	Mannan	VEGFA	0.169685	SwissTargetPrediction
SY20	Mannan	FGF1	0.169685	SwissTargetPrediction
SY20	Mannan	FGF2	0.169685	SwissTargetPrediction
SY20	Mannan	HPSE	0.169685	SwissTargetPrediction
SY21	4-(2-Aminoethyl)benzene-1,2-diol	KDM4E	1	SwissTargetPrediction
SY21	4-(2-Aminoethyl)benzene-1,2-diol	DRD5	1	SwissTargetPrediction
SY21	4-(2-Aminoethyl)benzene-1,2-diol	MTNR1A	1	SwissTargetPrediction
SY21	4-(2-Aminoethyl)benzene-1,2-diol	MTNR1B	1	SwissTargetPrediction
SY21	4-(2-Aminoethyl)benzene-1,2-diol	DRD1	1	SwissTargetPrediction
SY21	4-(2-Aminoethyl)benzene-1,2-diol	DRD2	1	SwissTargetPrediction
SY21	4-(2-Aminoethyl)benzene-1,2-diol	DRD4	1	SwissTargetPrediction
SY21	4-(2-Aminoethyl)benzene-1,2-diol	SLC6A2	1	SwissTargetPrediction
SY21	4-(2-Aminoethyl)benzene-1,2-diol	DRD3	1	SwissTargetPrediction
SY21	4-(2-Aminoethyl)benzene-1,2-diol	SLC6A3	1	SwissTargetPrediction
CH1	Linoleyl acetate	RPL8	0.215	STITCH
CH1	Linoleyl acetate	KCNH1	0.173	STITCH
CH1	Linoleyl acetate	CES5A	0.162	STITCH
CH2	Baicalin	BECN1	0.832	STITCH
CH2	Baicalin	CASP3	0.829	STITCH
CH2	Baicalin	ALOX5	0.818	STITCH
CH2	Baicalin	TLR4	0.816	STITCH
CH2	Baicalin	TLR2	0.816	STITCH
CH2	Baicalin	VEGFA	0.815	STITCH
CH2	Baicalin	NT5E	0.8	STITCH
CH2	Baicalin	CDX1	0.8	STITCH
CH2	Baicalin	FOXP3	0.8	STITCH
CH2	Baicalin	PDGFB	0.8	STITCH
CH2	Baicalin	MYC	0.8	STITCH
CH2	Baicalin	IL17A	0.8	STITCH
CH2	Baicalin	EGF	0.8	STITCH
CH2	Baicalin	HIF1A	0.8	STITCH
CH2	Baicalin	CDX2	0.8	STITCH
CH2	Baicalin	CYP2E1	0.8	STITCH
CH2	Baicalin	REN	0.8	STITCH
CH2	Baicalin	CYP3A4	0.8	STITCH
CH2	Baicalin	CASP8	0.784	STITCH
CH2	Baicalin	NOS2	0.733	STITCH
CH2	Baicalin	CASP10	0.712	STITCH
CH2	Baicalin	PKM	0.7	STITCH
CH2	Baicalin	NOTCH1	0.7	STITCH
CH2	Baicalin	TNF	0.697	STITCH
CH2	Baicalin	NOS1	0.596	STITCH
CH2	Baicalin	NOS3	0.596	STITCH
CH2	Baicalin	MTRR	0.457	STITCH
CH2	Baicalin	POR	0.457	STITCH
CH2	Baicalin	LTA	0.366	STITCH
CH2	Baicalin	TYW1	0.335	STITCH
CH2	Baicalin	NDOR1	0.335	STITCH
CH2	Baicalin	VAT1L	0.297	STITCH
CH2	Baicalin	CRYZL1	0.297	STITCH
CH2	Baicalin	RTN4IP1	0.297	STITCH
CH2	Baicalin	TP53I3	0.297	STITCH
CH2	Baicalin	VAT1	0.297	STITCH
CH4	Areapillin	GPT	0.197	STITCH
CH4	Areapillin	GPT2	0.197	STITCH
CH5	Cubebin	SULT1C4	0.214	STITCH
CH5	Cubebin	SULT1B1	0.214	STITCH
CH5	Cubebin	SULT1C3	0.214	STITCH
CH5	Cubebin	SULT1A1	0.181	STITCH
CH5	Cubebin	SULT1E1	0.181	STITCH
CH5	Cubebin	SULT1C2	0.181	STITCH
CH5	Cubebin	SULT1A4	0.166	STITCH
CH5	Cubebin	SULT1A2	0.166	STITCH
CH5	Cubebin	SULT1A3	0.166	STITCH
CH5	Cubebin	GUCA2A	0.166	STITCH
CH6	Sainfuran	ESR1	0.582	STITCH
CH6	Sainfuran	ESR2	0.24	STITCH
CH7	Troxerutin	BLOC1S2	0.17	STITCH
CH7	Troxerutin	REG1B	0.169	STITCH
CH7	Troxerutin	FN3K	0.167	STITCH
CH7	Troxerutin	CSTF1	0.159	STITCH
CH7	Troxerutin	BRAP	0.152	STITCH
CH7	Troxerutin	ERCC5	0.15	STITCH
CH19	Saikosaponin B	FDPS	0.274	STITCH
CH19	Saikosaponin B	RUSC1	0.274	STITCH
CH19	Saikosaponin B	TNS1	0.23	STITCH
CH19	Saikosaponin B	TNS3	0.23	STITCH
CH19	Saikosaponin B	GAK	0.23	STITCH
CH19	Saikosaponin B	TPTE	0.23	STITCH
CH19	Saikosaponin B	TENC1	0.23	STITCH
CH19	Saikosaponin B	TPTE2	0.23	STITCH
CH19	Saikosaponin B	PTEN	0.23	STITCH
CH19	Saikosaponin B	DNAJC6	0.23	STITCH
CH19	Saikosaponin B	LSS	0.19	STITCH
CH19	Saikosaponin B	HBS1L	0.186	STITCH
CH19	Saikosaponin B	PDSS2	0.176	STITCH
CH19	Saikosaponin B	PDSS1	0.176	STITCH
CH19	Saikosaponin B	GGPS1	0.176	STITCH
CH19	Saikosaponin B	MBNL1	0.157	STITCH
CH19	Saikosaponin B	MVD	0.151	STITCH
CH9	scoparone	DECR1	0.836	STITCH
CH9	scoparone	PPIG	0.533	STITCH
CH9	scoparone	CYP2B6	0.347	STITCH
CH9	scoparone	AMACR	0.318	STITCH
CH9	scoparone	C7orf10	0.318	STITCH
CH9	scoparone	NR1H4	0.276	STITCH
CH9	scoparone	DET1	0.267	STITCH
CH9	scoparone	ZNF407	0.263	STITCH
CH9	scoparone	RARB	0.235	STITCH
CH9	scoparone	ADH1B	0.234	STITCH
CH9	scoparone	CYP2C18	0.227	STITCH
CH9	scoparone	CYP2J2	0.227	STITCH
CH9	scoparone	CYP2A13	0.227	STITCH
CH9	scoparone	CYP2C8	0.227	STITCH
CH9	scoparone	CYP2F1	0.227	STITCH
CH9	scoparone	CYP2C19	0.227	STITCH
CH9	scoparone	CYP2A6	0.227	STITCH
CH9	scoparone	CYP2D6	0.227	STITCH
CH9	scoparone	CYP2C9	0.227	STITCH
CH9	scoparone	CALM2	0.219	STITCH
CH9	scoparone	YWHAZ	0.217	STITCH
CH9	scoparone	SFN	0.217	STITCH
CH9	scoparone	YWHAG	0.217	STITCH
CH9	scoparone	YWHAB	0.217	STITCH
CH9	scoparone	YWHAQ	0.217	STITCH
CH9	scoparone	YWHAE	0.217	STITCH
CH9	scoparone	YWHAH	0.217	STITCH
CH9	scoparone	NR1I3	0.207	STITCH
CH9	scoparone	PECR	0.205	STITCH
CH9	scoparone	DHRS1	0.205	STITCH
CH9	scoparone	DECR2	0.205	STITCH
CH9	scoparone	DHRS2	0.205	STITCH
CH9	scoparone	HSD17B14	0.205	STITCH
CH9	scoparone	HSDL2	0.205	STITCH
CH9	scoparone	DHRS4	0.205	STITCH
CH9	scoparone	BDH2	0.205	STITCH
CH9	scoparone	DHRS4L2	0.205	STITCH
CH9	scoparone	CYP2U1	0.202	STITCH
CH9	scoparone	CYP2R1	0.202	STITCH
CH9	scoparone	CYP2A7	0.202	STITCH
CH11	oleanolic acid	UGT2B11	0.9	STITCH
CH11	oleanolic acid	UGT2B10	0.9	STITCH
CH11	oleanolic acid	NFE2L2	0.858	STITCH
CH11	oleanolic acid	NQO1	0.847	STITCH
CH11	oleanolic acid	PPARA	0.817	STITCH
CH11	oleanolic acid	PTGIR	0.8	STITCH
CH11	oleanolic acid	NAMPT	0.8	STITCH
CH11	oleanolic acid	CYP1A2	0.7	STITCH
CH11	oleanolic acid	TOP1	0.7	STITCH
CH11	oleanolic acid	TOP2A	0.7	STITCH
CH11	oleanolic acid	HMGB1	0.7	STITCH
CH11	oleanolic acid	AKR1B10	0.497	STITCH
CH11	oleanolic acid	KEAP1	0.386	STITCH
CH11	oleanolic acid	GSR	0.359	STITCH
CH11	oleanolic acid	PTPN1	0.337	STITCH
CH11	oleanolic acid	GPBAR1	0.333	STITCH
CH11	oleanolic acid	POLB	0.302	STITCH
CH11	oleanolic acid	HMGCR	0.288	STITCH
CH11	oleanolic acid	IDI1	0.263	STITCH
CH11	oleanolic acid	IDI2	0.263	STITCH
CH11	oleanolic acid	ACACA	0.251	STITCH
CH11	oleanolic acid	ACACB	0.251	STITCH
CH11	oleanolic acid	CARNS1	0.251	STITCH
CH11	oleanolic acid	PTPN2	0.235	STITCH
CH11	oleanolic acid	PLA2G1B	0.235	STITCH
CH11	oleanolic acid	NMU	0.225	STITCH
CH11	oleanolic acid	HMGCS2	0.203	STITCH
CH11	oleanolic acid	HMGCS1	0.203	STITCH
CH11	oleanolic acid	PTGS2	0.201	STITCH
CH11	oleanolic acid	CAT	0.201	STITCH
CH11	oleanolic acid	UGT1A3	0.2	STITCH
CH11	oleanolic acid	UGT1A7	0.2	STITCH
CH11	oleanolic acid	UGT1A8	0.2	STITCH
CH11	oleanolic acid	UGT1A9	0.2	STITCH
CH11	oleanolic acid	RNASE3	0.2	STITCH
CH11	oleanolic acid	UGT1A10	0.2	STITCH
CH11	oleanolic acid	GSS	0.2	STITCH
CH11	oleanolic acid	UGT1A4	0.2	STITCH
CH11	oleanolic acid	UGT1A5	0.2	STITCH
CH11	oleanolic acid	CUL3	0.193	STITCH
CH11	oleanolic acid	GPX1	0.189	STITCH
CH11	oleanolic acid	GPX2	0.189	STITCH
CH11	oleanolic acid	HMOX2	0.189	STITCH
CH11	oleanolic acid	ACSF3	0.182	STITCH
CH11	oleanolic acid	RBL2	0.178	STITCH
CH11	oleanolic acid	POLI	0.175	STITCH
CH11	oleanolic acid	POLH	0.175	STITCH
CH20	3'-O-Acetylsaikosaponin D_qt	CASP9	0.7	STITCH
CH20	3'-O-Acetylsaikosaponin D_qt	QARS	0.27	STITCH
CH20	3'-O-Acetylsaikosaponin D_qt	EPRS	0.27	STITCH
CH20	3'-O-Acetylsaikosaponin D_qt	EARS2	0.27	STITCH
CH20	3'-O-Acetylsaikosaponin D_qt	TOP3A	0.256	STITCH
CH20	3'-O-Acetylsaikosaponin D_qt	CPVL	0.226	STITCH
CH20	3'-O-Acetylsaikosaponin D_qt	CTSA	0.226	STITCH
CH20	3'-O-Acetylsaikosaponin D_qt	TOP3B	0.223	STITCH
CH20	3'-O-Acetylsaikosaponin D_qt	ESPL1	0.19	STITCH
CH20	3'-O-Acetylsaikosaponin D_qt	SCPEP1	0.168	STITCH
CH20	3'-O-Acetylsaikosaponin D_qt	FASN	0.167	STITCH
CH20	3'-O-Acetylsaikosaponin D_qt	BMP4	0.15	STITCH
CH20	3'-O-Acetylsaikosaponin D_qt	BAX	0.15	STITCH
CH20	3'-O-Acetylsaikosaponin D_qt	ACTA2	0.15	STITCH
CH20	3'-O-Acetylsaikosaponin D_qt	BCL2	0.15	STITCH
CH13	Fraxetin	COX10	0.257	STITCH
CH13	Fraxetin	SLC45A1	0.254	STITCH
CH13	Fraxetin	SLC45A4	0.254	STITCH
CH13	Fraxetin	SLC45A3	0.254	STITCH
CH13	Fraxetin	SLC45A2	0.254	STITCH
CH13	Fraxetin	ABCG2	0.216	STITCH
CH13	Fraxetin	GBA	0.17	STITCH
CH13	Fraxetin	CES4A	0.165	STITCH
CH13	Fraxetin	CA9	0.159	STITCH
CH13	Fraxetin	RPE	0.154	STITCH
CH14	esculetin	UGT2B15	0.761	STITCH
CH14	esculetin	COMT	0.7	STITCH
CH14	esculetin	TP53	0.7	STITCH
CH14	esculetin	MAPK14	0.7	STITCH
CH14	esculetin	MAPK3	0.7	STITCH
CH14	esculetin	MAPK8	0.7	STITCH
CH14	esculetin	MAPK1	0.7	STITCH
CH14	esculetin	AKT1	0.7	STITCH
CH14	esculetin	METTL11B	0.292	STITCH
CH14	esculetin	ASMTL	0.292	STITCH
CH14	esculetin	ASMT	0.292	STITCH
CH14	esculetin	NTMT1	0.292	STITCH
CH14	esculetin	TYSND1	0.256	STITCH
CH14	esculetin	THNSL1	0.254	STITCH
CH14	esculetin	CA12	0.237	STITCH
CH14	esculetin	XDH	0.235	STITCH
CH14	esculetin	CA7	0.229	STITCH
CH14	esculetin	UGT2B28	0.227	STITCH
CH14	esculetin	UGT2B4	0.227	STITCH
CH14	esculetin	UGT3A1	0.227	STITCH
CH14	esculetin	UGT3A2	0.227	STITCH
CH14	esculetin	UGT1A6	0.227	STITCH
CH14	esculetin	UGT2B17	0.227	STITCH
CH14	esculetin	UGT8	0.227	STITCH
CH14	esculetin	UGT2B7	0.227	STITCH
CH14	esculetin	UGT2A1	0.227	STITCH
CH14	esculetin	UGT2A3	0.227	STITCH
CH14	esculetin	UGT1A1	0.227	STITCH
CH14	esculetin	CA14	0.226	STITCH
CH14	esculetin	CA5A	0.225	STITCH
CH14	esculetin	TYR	0.217	STITCH
CH14	esculetin	CA1	0.216	STITCH
CH15	Herniarin	CA6	0.326	STITCH
CH15	Herniarin	CA4	0.326	STITCH
CH15	Herniarin	CUX1	0.308	STITCH
CH15	Herniarin	CUX2	0.308	STITCH
CH15	Herniarin	CA5B	0.306	STITCH
CH15	Herniarin	CA10	0.28	STITCH
CH15	Herniarin	CA2	0.28	STITCH
CH15	Herniarin	CA13	0.28	STITCH
CH15	Herniarin	PTPRG	0.28	STITCH
CH15	Herniarin	CA11	0.28	STITCH
CH15	Herniarin	CA3	0.28	STITCH
CH15	Herniarin	CA8	0.28	STITCH
CH15	Herniarin	MBTPS1	0.249	STITCH
CH15	Herniarin	MC1R	0.239	STITCH
CH15	Herniarin	PTPRZ1	0.216	STITCH
CH15	Herniarin	MCM8	0.208	STITCH
CH15	Herniarin	TAT	0.205	STITCH
CH15	Herniarin	PREPL	0.196	STITCH
CH15	Herniarin	THOP1	0.19	STITCH
CH15	Herniarin	PCSK5	0.185	STITCH
CH15	Herniarin	PCSK7	0.185	STITCH
CH15	Herniarin	DPF2	0.185	STITCH
CH15	Herniarin	PCSK2	0.185	STITCH
CH15	Herniarin	PCSK6	0.185	STITCH
CH15	Herniarin	PCSK4	0.185	STITCH
CH15	Herniarin	PCSK1	0.185	STITCH
CH15	Herniarin	FURIN	0.185	STITCH
CH15	Herniarin	ONECUT2	0.181	STITCH
CH15	Herniarin	CERK	0.181	STITCH
CH15	Herniarin	ONECUT1	0.181	STITCH
CH15	Herniarin	ONECUT3	0.181	STITCH
CH15	Herniarin	CAPN6	0.179	STITCH
CH15	Herniarin	PCSK9	0.178	STITCH
CH15	Herniarin	RSPO4	0.178	STITCH
CH15	Herniarin	RSPO1	0.178	STITCH
CH15	Herniarin	RSPO3	0.178	STITCH
CH15	Herniarin	TPP2	0.178	STITCH
CH15	Herniarin	NLN	0.165	STITCH
CH15	Herniarin	CYP3A5	0.16	STITCH
CH15	Herniarin	CYP3A7	0.16	STITCH
CH16	scopoletin	MITF	0.8	STITCH
CH16	scopoletin	FCGR2B	0.334	STITCH
CH16	scopoletin	FCGR2A	0.303	STITCH
CH16	scopoletin	ABCC2	0.297	STITCH
CH16	scopoletin	ABCC9	0.297	STITCH
CH16	scopoletin	ABCC4	0.297	STITCH
CH16	scopoletin	ABCC1	0.297	STITCH
CH16	scopoletin	ABCC3	0.297	STITCH
CH16	scopoletin	ABCC6	0.297	STITCH
CH16	scopoletin	ABCC8	0.297	STITCH
CH16	scopoletin	HHEX	0.268	STITCH
CH16	scopoletin	SLC35A2	0.261	STITCH
CH16	scopoletin	PROSC	0.242	STITCH
CH16	scopoletin	TTC1	0.232	STITCH
CH16	scopoletin	UBL5	0.229	STITCH
CH16	scopoletin	UBE2I	0.205	STITCH
CH16	scopoletin	EDNRB	0.192	STITCH
CH16	scopoletin	SLC9B2	0.187	STITCH
CH16	scopoletin	SLC9A8	0.187	STITCH
CH16	scopoletin	SLC9A7	0.187	STITCH
CH16	scopoletin	SLC9C2	0.187	STITCH
CH16	scopoletin	SLC9A1	0.187	STITCH
CH16	scopoletin	SLC9B1	0.187	STITCH
CH16	scopoletin	SLC9A9	0.187	STITCH
CH16	scopoletin	SLC9A5	0.187	STITCH
CH16	scopoletin	SLC9B1P1	0.187	STITCH
CH16	scopoletin	SLC9A3	0.187	STITCH
CH16	scopoletin	SLC9A4	0.187	STITCH
CH16	scopoletin	SLC9A2	0.187	STITCH
CH16	scopoletin	SLC9C1	0.187	STITCH
CH16	scopoletin	SLC9A6	0.187	STITCH
CH21	Secoisolariciresinol diglucoside	IL1B	0.8	STITCH
CH21	Secoisolariciresinol diglucoside	ERBB2	0.727	STITCH
CH21	Secoisolariciresinol diglucoside	MLLT1	0.553	STITCH
CH21	Secoisolariciresinol diglucoside	CYP19A1	0.462	STITCH
CH21	Secoisolariciresinol diglucoside	ART5	0.377	STITCH
CH21	Secoisolariciresinol diglucoside	NF2	0.34	STITCH
CH21	Secoisolariciresinol diglucoside	SHBG	0.316	STITCH
CH21	Secoisolariciresinol diglucoside	MKI67	0.303	STITCH
CH21	Secoisolariciresinol diglucoside	IGF1R	0.262	STITCH
CH21	Secoisolariciresinol diglucoside	LRTOMT	0.254	STITCH
CH21	Secoisolariciresinol diglucoside	COMTD1	0.254	STITCH
CH21	Secoisolariciresinol diglucoside	TMPRSS11D	0.253	STITCH
CH21	Secoisolariciresinol diglucoside	ADK	0.244	STITCH
CH21	Secoisolariciresinol diglucoside	GRHPR	0.241	STITCH
CH21	Secoisolariciresinol diglucoside	ART1	0.227	STITCH
CH21	Secoisolariciresinol diglucoside	ART4	0.227	STITCH
CH21	Secoisolariciresinol diglucoside	FOXRED1	0.219	STITCH
CH21	Secoisolariciresinol diglucoside	MRPL3	0.217	STITCH
CH21	Secoisolariciresinol diglucoside	EFTUD2	0.202	STITCH
CH21	Secoisolariciresinol diglucoside	EEF2	0.202	STITCH
CH21	Secoisolariciresinol diglucoside	CYP17A1	0.2	STITCH
CH21	Secoisolariciresinol diglucoside	CCT3	0.2	STITCH
CH21	Secoisolariciresinol diglucoside	MUTYH	0.198	STITCH
CH21	Secoisolariciresinol diglucoside	PGR	0.197	STITCH
CH21	Secoisolariciresinol diglucoside	SLC23A2	0.194	STITCH
CH21	Secoisolariciresinol diglucoside	SLC23A3	0.194	STITCH
CH21	Secoisolariciresinol diglucoside	SLC23A1	0.194	STITCH
CH21	Secoisolariciresinol diglucoside	TXNDC9	0.187	STITCH
CH21	Secoisolariciresinol diglucoside	MAK16	0.176	STITCH
CH21	Secoisolariciresinol diglucoside	ENSG00000212884	0.174	STITCH
CH21	Secoisolariciresinol diglucoside	AKR1D1	0.171	STITCH
CH21	Secoisolariciresinol diglucoside	AKR1C3	0.171	STITCH
CH21	Secoisolariciresinol diglucoside	AKR1C1	0.171	STITCH
CH21	Secoisolariciresinol diglucoside	AKR1C2	0.171	STITCH
CH21	Secoisolariciresinol diglucoside	AKR1CL1	0.171	STITCH
CH21	Secoisolariciresinol diglucoside	AKR1C4	0.171	STITCH
CH21	Secoisolariciresinol diglucoside	AKR1E2	0.171	STITCH
CH21	Secoisolariciresinol diglucoside	AKR1A1	0.171	STITCH
CH21	Secoisolariciresinol diglucoside	AKR1B1	0.171	STITCH
CH21	Secoisolariciresinol diglucoside	AKR1B15	0.171	STITCH
CH17	Cyclocumarol	APEX2	0.333	STITCH
CH17	Cyclocumarol	APEX1	0.25	STITCH
CH17	Cyclocumarol	XRCC3	0.24	STITCH
CH17	Cyclocumarol	HNRNPH2	0.197	STITCH
CH17	Cyclocumarol	HNRNPH1	0.197	STITCH
CH17	Cyclocumarol	SARS	0.182	STITCH
CH17	Cyclocumarol	HARS2	0.181	STITCH
CH17	Cyclocumarol	HNRNPF	0.164	STITCH
CH17	Cyclocumarol	HNRNPH3	0.164	STITCH
CH17	Cyclocumarol	VLDLR	0.159	STITCH
CH17	Cyclocumarol	HARS	0.153	STITCH
CH17	Cyclocumarol	ENSG00000269547	0.15	STITCH
CH17	Cyclocumarol	SARS2	0.15	STITCH
CH18	Octalupine	HNMT	0.212	STITCH
CH18	Octalupine	APAF1	0.185	STITCH
CH18	Octalupine	SLC36A2	0.173	STITCH
CH18	Octalupine	PPP1R14B	0.169	STITCH
CH18	Octalupine	MAGEC1	0.166	STITCH
A1	quercetin	MCL1	0.987	STITCH
A1	quercetin	CYP1B1	0.975	STITCH
A1	quercetin	PIM1	0.969	STITCH
A1	quercetin	HCK	0.969	STITCH
A1	quercetin	SLC2A2	0.965	STITCH
A1	quercetin	CYP1A1	0.963	STITCH
A1	quercetin	ATP5B	0.961	STITCH
A1	quercetin	HIBCH	0.958	STITCH
A1	quercetin	STK17B	0.958	STITCH
A1	quercetin	ATP5A1	0.957	STITCH
A1	quercetin	ATP5C1	0.957	STITCH
A1	quercetin	MMP9	0.956	STITCH
A1	quercetin	SIRT1	0.953	STITCH
A1	quercetin	ABCB1	0.953	STITCH
A1	quercetin	CCL2	0.952	STITCH
A1	quercetin	SRC	0.951	STITCH
A1	quercetin	IL6	0.951	STITCH
A1	quercetin	JUN	0.948	STITCH
A1	quercetin	GSTP1	0.945	STITCH
A1	quercetin	PON1	0.944	STITCH
A1	quercetin	AR	0.943	STITCH
A1	quercetin	CSF2	0.938	STITCH
A1	quercetin	PIK3CG	0.934	STITCH
A1	quercetin	HSPA4	0.895	STITCH
A1	quercetin	AOX1	0.892	STITCH
A1	quercetin	HMOX1	0.879	STITCH
A1	quercetin	ALOX12	0.879	STITCH
A1	quercetin	SLC2A4	0.877	STITCH
A2	isorhamnetin	PON2	0.8	STITCH
A2	isorhamnetin	MAPK9	0.733	STITCH
A2	isorhamnetin	PRKCD	0.7	STITCH
A2	isorhamnetin	SOX2	0.339	STITCH
A2	isorhamnetin	RNF113A	0.25	STITCH
A2	isorhamnetin	RNF113B	0.25	STITCH
A2	isorhamnetin	NCOA1	0.23	STITCH
A2	isorhamnetin	ENSG00000261750	0.205	STITCH
A2	isorhamnetin	IST1	0.205	STITCH
A2	isorhamnetin	GNE	0.2	STITCH
A2	isorhamnetin	SMAD7	0.198	STITCH
A2	isorhamnetin	SMAD6	0.198	STITCH
A2	isorhamnetin	UBE3B	0.176	STITCH
A2	isorhamnetin	PGA3	0.173	STITCH
A2	isorhamnetin	NAPSA	0.173	STITCH
A2	isorhamnetin	KIAA1149	0.173	STITCH
A2	isorhamnetin	CTSD	0.173	STITCH
A2	isorhamnetin	BACE2	0.173	STITCH
A2	isorhamnetin	PGA5	0.173	STITCH
A2	isorhamnetin	ENSG00000250644	0.173	STITCH
A2	isorhamnetin	BACE1	0.173	STITCH
A2	isorhamnetin	PGA4	0.173	STITCH
A2	isorhamnetin	CTSE	0.173	STITCH
A2	isorhamnetin	PGC	0.173	STITCH
A2	isorhamnetin	ASNS	0.171	STITCH
A2	isorhamnetin	HEPHL1	0.171	STITCH
A2	isorhamnetin	HEPH	0.171	STITCH
A2	isorhamnetin	CP	0.171	STITCH
A3	kaempferol	CDK1	0.938	STITCH
A3	kaempferol	NR1I2	0.938	STITCH
A3	kaempferol	RPS6KA3	0.88	STITCH
A3	kaempferol	AHR	0.872	STITCH
A3	kaempferol	MMP1	0.815	STITCH
A3	kaempferol	MMP2	0.815	STITCH
A3	kaempferol	STAT3	0.814	STITCH
A3	kaempferol	IGF2	0.8	STITCH
A3	kaempferol	CDK2	0.8	STITCH
A3	kaempferol	PTGES	0.8	STITCH
A3	kaempferol	STAT1	0.8	STITCH
A3	kaempferol	ITGA2	0.8	STITCH
A3	kaempferol	TNFRSF11B	0.8	STITCH
A3	kaempferol	RB1	0.8	STITCH
A3	kaempferol	IL2	0.8	STITCH
A3	kaempferol	CHUK	0.7	STITCH
A3	kaempferol	SLC2A1	0.7	STITCH
A3	kaempferol	H2AFX	0.7	STITCH
A3	kaempferol	DIO2	0.7	STITCH
CH22	Psoralen	MAOA	0.812	STITCH
CH22	Psoralen	MAOB	0.8	STITCH
CH22	Psoralen	KCNC1	0.8	STITCH
CH22	Psoralen	UPP2	0.8	STITCH
CH22	Psoralen	DCLRE1B	0.795	STITCH
CH22	Psoralen	SOD1	0.784	STITCH
CH22	Psoralen	ENSG00000258724	0.733	STITCH
CH22	Psoralen	PINX1	0.691	STITCH
CH22	Psoralen	ZNF238	0.669	STITCH
CH22	Psoralen	POT1	0.669	STITCH
CH22	Psoralen	WRN	0.66	STITCH
CH22	Psoralen	ERCC4	0.607	STITCH
CH22	Psoralen	SOD3	0.579	STITCH
CH22	Psoralen	TINF2	0.578	STITCH
CH22	Psoralen	TERF1	0.57	STITCH
CH22	Psoralen	BLM	0.523	STITCH
CH22	Psoralen	RCHY1	0.51	STITCH
CH22	Psoralen	HIST1H2BN	0.441	STITCH
CH22	Psoralen	ERCC1	0.438	STITCH
CH22	Psoralen	PRPF19	0.436	STITCH
CH22	Psoralen	KPNB1	0.428	STITCH
CH22	Psoralen	MSH3	0.417	STITCH
CH22	Psoralen	MSH2	0.411	STITCH
CH22	Psoralen	PIPOX	0.403	STITCH
CH22	Psoralen	CCS	0.401	STITCH
CH22	Psoralen	RAD50	0.39	STITCH
CH22	Psoralen	XPA	0.38	STITCH
[truncated: 774 more rows]

## Sheet: Table S7
Network pharmacology and in vitro experiments-based strategy to investigate the mechanisms of KangXianYiAi formula for hepatitis B virus-related hepatocellular carcinoma
Xu Cao1#, Hening Chen1#, Zhiguo Li 2#, Xiaoke Li1,3, Xianzhao Yang1,3, Qiushuo Jin1,4, Yijun Liang1, Jiaxin Zhang1, Meiyue Zhou1, Ningyi Zhang1, Guang Chen1,3*, Hongbo Du1, 3*, Xiaobin Zao1, 4*, Yong’an Ye1, 3*
Table S7 The targets of HBV-related HCC in 4 databases
GeneCards targets	NCBI Gene targets	OMIM targets	DisGeNET targets
TP53	TP53	AAVS1	AFP
PIK3CA	HLA-DRB1	ABCB1	KIF1B
CTNNB1	RARB	ABCB10	STAT4
MET	LAMTOR5	ABCB11	IL17A
EGFR	CTNNB1	ABCB4	TLR4
AKT1	RSF1	ABCB5	MIR122
TNF	HLA-DQA1	ABCB6	MDM2
CDKN2A	STAT4	ABCB8	EGFR
IL6	PIK3CA	ABCB9	STAT3
APC	TNF	ABRAXAS2	AKR1B10
PTEN	MICA	ACOT7L	CDKN2A
CCND1	IL6	ALDOB	MIR132
KRAS	TGFB1	ALG10B	MIR491
FAS	STAT3	ANC	NDRG3
CDH1	IL10	ANK2	MAPK3
HRAS	SPINK13	APBB1	IL21R
ERBB2	EGFR	APBB2	POR
MYC	KIF1B	APBB3	MIR150
STAT1	IFNG	APH1B	MIR152
CASP8	TLR4	APOB	MIR22
IFNG	HULC	APOBEC1	MIR27A
IL10	ESR1	APOBEC2	MIR29A
FASLG	IL17A	APOBEC3A	IL1RN
CDKN1A	CD274	APOBEC3B	MIR325
IL1B	CRP	APOBEC3C	CCND1
MIR21	NFKB1	APOBEC3F	ATXN7
BAX	PTGS2	APOBEC3G	APOBEC3B
TERT	PTEN	APOBEC3H	ADAM9
BRAF	MMP9	APOBEC4	CAV1
MTOR	AKT1	APOBR	HAVCR2
BCL2	PDCD1	ARSB	AXIN1
EGF	CDKN2A	ASF1B	CDH1
CDKN1B	HIF1A	ATM	PNPLA3
NFKBIA	IFNL3	ATP5PB	VTCN1
RB1	CDH1	ATP6V0B	TP53
SMAD4	CTLA4	ATP6V1B1	TNFAIP3
SRC	MIR122	AXIN1	TNF
RAF1	MYC	BANK1	ADAM17
MDM2	TERT	BCAM	SOX11
BRCA1	IL18	BCAP31	PRDM1
ESR1	HNF4A	BCAS1	BGLAP
MSH2	VDR	BCAS2	MFN2
MIR17	F2	BCAS4	MIR126
TGFBR2	CXCL8	BCC1	PDIA3
HNF1A	NOTCH1	BCC2	GPT
IFNA1	PIGR	BCC3	GLUL
KIT	HSPA5	BCC4	FOXM1
NRAS	MDM2	BCC5	F2
TLR2	CDKN1A	BCC6	ALB
NFKB1	CXCR4	BCL10	ESR1
MIR155	VEGFA	BCL11A	FBL
STAT3	TLR2	BCL2	ERBB3
HFE	FAS	BCL3	DNMT3B
FHIT	MIR146A	BCL5	H3P10
EPCAM	PINX1	BCL6	IL17F
MIR122	AFP	BCL6B	USP18
CD40LG	IL1B	BCL7A	UBD
NFE2L2	MBL2	BCL7B	NDC80
H19	MIR21	BCL7C	GSTP1
AXIN1	CAV1	BCL9	GPSM2
PPARG	NFE2L2	BCL9L	MIR125A
CTLA4	IGF1R	BDA1B	EGF
VEGFA	TNFSF10	BDP1	LTBR
TLR3	GRIK1	BEVI	LPA
TGFBR1	XRCC1	BHLHB9	LGALS3BP
HNF4A	MTHFR	BLACE	KRT19
CDKN3	TLR3	BLNK	AQP5
FGFR1	CASP8	BLVRB	IL10
MIR145	EGF	BPIFB2	IL2
CDKN2B	URGCP	BPIFB3	IL1B
STK11	APOE	BPIFB4	IL1A
TGFB1	ADIPOQ	BPIFB6	IFNA13
IGF2	RPS15A	BRAF	IFNA1
XIAP	CCL2	BTAF1	HLA-DQB1
NOTCH1	HLA-G	BTG1	HLA-DQA1
PTPN11	AR	BTG2	MICA
AFP	PNPLA3	BTG3
MMP1	IGF2	BTG4
CDK4	DEPDC5	BTLA
PTCH1	RELA	BUB1B
IGF2R	MAPK8	C1QB
MIR34A	MIR155	C4A
CXCL12	STAT1	CARD11
MIR143	DNMT1	CASP8
CXCL8	FASLG	CBLB
TNFRSF10B	BCL2	CCKBR
MIR221	APOBEC3G	CCR5
MIR31	GSTM1	CCR7
MIR126	ALB	CD1A
SERPINA1	CXCL12	CD300LB
MIR125A	HLA-DQB1	CD48
MIR146A	IL4	CDC73
PIK3R1	TLR9	CDH1
ALB	CD44	CENPB
MAP2K1	CCND1	CFB
ATM	FOXP3	CHGB
IFNL3	SIRT1	CHUK
CASP3	CCR5	CIAO2B
IL2	BIRC5	CIBAR2
TP73	HMGB1	CIDEB
GPT	GSTP1	CLCNKB
HLA-B	SOCS3	CLEC12B
CCL2	POU5F1	CLEC18B
MIR141	KRAS	CLEC1B
MIR150	GSTT1	CLEC2B
MIR27A	MIF	CLPB
AR	ERBB2	CR2
MAPK1	PPARG	CRK
MIR214	APOA1	CRKL
MIR195	SPP1	CRTC1
HLA-A	PPARGC1A	CRYAB
MIR200A	EZH2	CRYGB
CD81	GSK3B	CSH2
FOS	MIR29A	CSTB
PTPRC	LEP	CTNNB1
GNAS	MAPK1	CTSB
NR1H4	TP73	CXADR
IFNA2	UBE2L3	CXB3S
SMARCB1	SERPINE1	CYB561
IKBKB	VWCE	CYB561D2
MIR15A	IGF2R	CYB5B
JUN	PIN1	CYBA
MIR223	JUN	CYBB
MIR200B	GLI1	CYBC1
MIR222	AXIN1	CYP21A2
JAG1	HFE	CYP2B6
FGFR4	HAVCR2	CYRIB
ABCB4	PTK2	DBF4B
MIR140	YAP1	DCC
HIF1A	MIR196A2	DIP2B
HLA-DRB1	NANOG	DIPK1B
MIR30E	PPARA	DNAJB1
MMP9	PARP1	DNAJB11
MIR29C	IL12A	DNAJB12
AURKA	HLA-A	DNAJB13
SMARCA4	RB1	DNAJB14
MIR106B	IDO1	DNAJB2
MIR181A1	HSP90AA1	DNAJB4
TYMP	MAPK14	DNAJB5
MIR200C	ERBB3	DNAJB6
MIR20A	SRC	DNAJB7
BIRC5	HNF1A	DNAJB8
CAV1	ZEB2	DNAJB9
RET	CCN2	DNM2
SLC2A1	E2F1	DOP1B
BCL2L1	FOXO1	DPM3
BIRC3	IL21	DUSP3
MIR205	SREBF1	DUXB
MIR22	SLC10A1	EBF1
FOXP3	MIR34A	EBF2
PTGS2	MIR499A	EBF3
TWIST1	IFNAR2	EBF4
TERC	MIR101-1	EBI3
CD274	CCL5	EBVS1
MIR203A	HLA-B	EDDM3B
TSC2	CXCL10	EDNRB
MIR204	MKI67	EFR3B
MIR148A	MMP1	EIF3B
MIRLET7A1	IFNA1	ELAVL2
MIR483	ICAM1	ELOA
MIR193A	BMI1	ELOB
MIR29A	FOXM1	ELOC
CD44	UBE4B	ERAS
MAPK8	RASSF1	ERBB2
MIR18A	OGG1	ERBB4
MIR192	MAPK3	ERCC3
MIR182	RAC1	ERCC6
KRT7	SMAD3	ERG
KRT18	EPAS1	ETS1
MIR23B	DKK1	EVI2A
MIR185	HMOX1	EVI2B
IDH1	ANXA2	EVI5
KRT19	MALAT1	F13B
F2	EPHA2	F9
MIR224	MTA1	FAM107A
MLH1	SOCS1	FAM110B
PDCD1	HSPB1	FAM111B
CXCR4	ATM	FAM118B
INS	SOD2	FAM120B
MTUS1	KDM1A	FAM124B
MIR183	TIMP1	FAM13B
MIR10B	MIR125A	FAM193B
CCR5	NLRP3	FAM20B
KEAP1	IL12B	FAM210B
TCF4	MYD88	FAM234B
KRT8	CFLAR	FAM3B
MIR93	SMAD7	FAM50B
MIR19A	PGD	FAM53B
FAH	GPT	FAM72B
TSC1	EPCAM	FAM89B
MIR127	MTDH	FAM98B
MGMT	CYP2E1	FAM9B
FLT1	GLB1	FANCB
MIR23A	CD276	FAS
MIR15B	EIF2AK2	FAU
DNMT3B	MIR210	FCRLA
MIR486-1	XIAP	FCRLB
KLF6	CDK2	FEM1B
MIR16-1	DICER1	FES
TLR4	APOBEC3B	FETUB
AKT2	PCNA	FKRP
IFNB1	GJA1	FKTN
CDKN1C	ANGPT2	FLCN
IDH2	FGF2	FLI1
G6PC	TP63	FLNB
ABCB1	HLA-DPA1	FLVCR1
MMP2	MIR221	FLVCR2
PIK3CD	BCL2L1	FOXN2
DDX3X	APOB	FUT2
MIR26A1	TLR7	GABBR1
MIR34C	PLK1	GABBR2
IL12RB1	BECN1	GATB
JAK2	CAT	GCH1
MIR107	FN1	GLC1B
PDGFRA	MIR126	GLC3B
HGF	TNFAIP3	GLI3
MIRLET7C	SKP2	GLYB
MIRLET7B	EZR	GMPPB
KCNQ1OT1	YY1	GOLGA7B
AXIN2	MIR141	GOLGB1
MIR191	MMP3	GP1BB
GGT1	KRT19	GPRC5B
MIR96	MIR152	GSDMB
CASP9	IL1RN	GYPB
MIR181B1	SATB1	GZMB
TNFSF10	WNT5A	H2AB1
MIRLET7G	HAMP	H2AB2
MIRLET7E	FGFR2	H2AB3
MIRLET7D	NPM1	H2AC21
EP300	GPC3	H2BU1
MIR130A	TGFBR1	HACD2
ACTB	SERPINB3	HAVCR1
IL4	PML	HAVCR2
B2M	MIR203A	HCCAT5
JAK1	RAF1	HEIH
GSTP1	NFKBIA	HELB
MIR199B	CEBPA	HEXB
MAPK3	COPS5	HIVEP1
RSF1	NR1H4	HIVEP2
MIR196A2	GOLM1	HIVEP3
SPRTN	MIR224	HLA-B
ENG	ATG5	HNF1A
HMOX1	LEPR	HNF1B
MIR424	IL33	HOXA9
CD40	KLRK1	HOXB-AS1
RARB	GDF15	HRAS
MKI67	MIR204	HSP90AB1
MIR181A2	TGFBR2	HUS1B
KDR	HOTAIR	IFNAR2
DLC1	IL27	IFNG
MIR324	LTA	IFNGR1
ICAM1	CREB1	IFNL3
HLA-DQB1	NAMPT	IGAT
MIR152	AICDA	IGF2R
BRCA2	RXRA	IKBIP
CCR6	EGR1	IKBKB
MIR128-2	DNMT3A	IKBKE
MIR25	CD40	IKBKG
PDGFRL	DDX58	IL10RB
CDK2	HSPD1	IL17RB
CYCS	STK11	IL18BP
APOE	IL32	IL7R
FGFR2	SELE	ING1
GSTM1	RAD51	INO80B
MAPK14	IL22	IRF9
FGF2	MIR223	ITPKB
MIR24-2	PTPN22	IVNS1ABP
MIR137	MIR20A	JAK3
E2F1	MMP14	JUNB
NPM1	FGFR1	KARS1
ABCB11	NOTCH3	KATNBL1
MIRLET7A3	ITGA6	KLKB1
HAVCR2	ETS1	KLRB1
EZH2	PPIA	KRAS
MCL1	PRMT1	LARGE1
IFI27	PDGFRB	LBR
CDK1	MIR22	LDHB
CCNA2	IL23A	LEFTY1
RASSF1	JAG1	LILRB1
HSP90AA1	S100A9	LILRB2
CHUK	SALL4	LILRB3
WNT1	AGO2	LILRB4
APOB	IL15	LILRB5
IGF1R	TNFRSF10B	LIN28B
TGFA	MIR137	LIN7B
MUC1	P2RX7	LIPB
SPP1	TNFRSF1B	LRATD2
IFNAR2	IRS1	LTA
GRB2	LGALS9	LTB
CHEK2	CALR	LYN
PARP1	DDX3X	LZTS1
CD4	CCR2	MAFB
NME1	BCL2L11	MAGEB1
CYP1A1	MFN2	MAGEB10
WRAP53	CEACAM1	MAGEB16
CEACAM5	MIR26A1	MAGEB17
CREBBP	PRKAA1	MAGEB2
CLDN1	MIRLET7A1	MAGEB3
SMAD3	JAK1	MAGEB4
RAC1	MIR200C	MAGEB5
SPARC	G6PD	MAGEB6
DNMT1	CD24	MAGT1
HOTAIR	XRCC5	MAML2
CFLAR	NR1H3	MAOB
CCL5	RACK1	MCRIP1
ANXA5	SPINK1	MEF2B
ERCC6	MIR143	MET
IKBKG	CEBPB	MEX3B
MIR215	IRF1	MGAT4B
SP1	GPX1	MGAT5B
MME	GC	MICB
CDK6	DLL4	MINPP1
GPC3	EIF4E	MLVI2
MIR181C	UHRF1	MMP9
CXCR1	ICOS	MOCS2
IGF1	FASN	MON1B
PTK2	BRD4	MOS
LEP	FOXA2	MOV10
TFRC	IL6R	MRAS
TNFRSF1A	VCP	MRPL58
CYP2E1	TIMP3	MRTFB
H2AC18	PEBP1	MSH3
CCNB1	TNFRSF10A	MSPC
CD79A	TSC2	MST1R
TIMP1	SPHK1	MUC5B
CD80	MACC1	MYB
BAK1	PRKCB	MYBL1
SERPINA3	IKBKB	MYBL2
MSH6	ADAR	MYH7
PRKCD	MIR125B1	MZB1
ASS1	CD34	MZT2B
MIR199A1	BST2	NAGA
VIM	TAP1	NAGLU
NOS2	FOXA1	NDUFA13
CD19	AKR1B10	NELFB
LDLR	SFRP1	NFIB
PIK3CG	DLC1	NFKB1
ALDOB	PTTG1	NFKB2
VEGFC	LIN28B	NFKBIA
MALAT1	SCARB1	NFKBIB
PMS2	CCNB1	NFKBID
SLC17A5	ENO1	NFKBIE
BAD	RAB5A	NFKBIL1
CD34	CD28	NFKBIZ
MMP7	TGFBI	NFRKB
TNFRSF10A	ERBB4	NFYB
ERBB3	PDIA3	NIBAN2
IL2RB	CD81	NIBAN3
MIR181B2	MIR19A	NIPBL
TIMP2	KRT18	NLRP1
HSPB1	HSP90B1	NMB
GAPDH	ENPP2	NMBR
YAP1	CA2	NMTC3
RAG1	HNRNPK	NOTCH2NLB
SLCO1B3	XRCC4	NPB
MMP14	CXCL13	NPBWR1
HULC	ID1	NPCA1
FADD	VTCN1	NPCA2
HAMP	MIR106B	NPPB
PLAU	STUB1	NR0B1
SOCS3	RHOC	NR0B2
ITGB1	ERCC5	NRAS
CASP10	CXCR3	OGG1
SKP2	MIR149	PAX5
GSK3B	CLDN1	PBX1
SMAD2	MIR132	PBX2
ABCC1	MIR16-1	PBX3
SNAI1	MIR192	PBX4
SIRT1	TGFBR3	PCDHGB1
HLA-C	FURIN	PCDHGB2
MAT1A	KIR3DL1	PCDHGB3
CREB1	MAP3K14	PCDHGB4
IL7	APOM	PCDHGB5
MIR148B	WNT3A	PCDHGB6
BMP6	EPOR	PCDHGB7
AKT3	GAS5	PDGFRL
ABCG2	MIR130A	PEPB
IL7R	CTTN	PHETA2
EPO	TLN1	PHLDB1
ADA	PLA2G2A	PHLDB2
JAK3	MIR181A1	PICSAR
PNPLA3	RAN	PIGB
NBN	CASP1	PIK3CA
CRP	SIRT2	PLBD1
MYD88	CD46	PLEKHB1
RHOA	MAP1LC3A	PLEKHB2
NEAT1	MIR15A	PLXNC1
HEPACAM	NEDD4	POLR1B
NQO1	PRDX1	POLR2B
EIF2AK2	NR4A1	POLR3B
PDGFRB	MIR218-1	POMGNT1
SERPINB3	MCM7	POMT1
MIR30A	CP	POMT2
CDH2	SOX4	PPIB
PRKCA	LGALS3BP	PPP2R2B
STEAP3	MIR34B	PPP2R2C
IL6R	PTGES	PPP2R2D
SH2D1A	PRDM1	PPP2R3A
ABCC2	ERN1	PPP2R3B
DDX58	MIR34C	PPP2R3C
PEG10	AIM2	PPP2R5A
HLA-G	FABP1	PPP2R5B
RPS6KB1	CD1D	PPP2R5C
MIR9-1	CCL4	PPP2R5D
IFIH1	EEF1A1	PPP2R5E
PIK3CB	TFAP2A	PPP3R1
HSPA5	IFNL4	PPP3R2
LEF1	BIRC3	PRCC
CYP2D6	HSPA1B	PRDM1
PVT1	PDCD1LG2	PSAP
PLAUR	PROX1	PSMD7
MIR142	MIR26B	PTCH1
PROM1	FOXP1	PTCH2
OGG1	ISG15	PTCPRN
GNMT	LIN28A	PTCSC1
IL2RA	APOBEC3F	PTPA
SOD2	MRC1	PTPRC
ETS1	FAP	PURB
RELA	IL16	PVR
PRKCB	ATF6	RAD23B
MIR149	CCND2	RAD51B
RXRA	NR2C2	RAD54B
SOCS1	CXCL9	RAD9B
APOBEC3G	RORC	RAG1
ALK	PDCD6IP	RAG2
SLC10A1	SUMO2	RALA
SERPINC1	PTPA	RALB
BSG	DDX5	RARB
HLA-DQA1	MIR7-1	RASA1
TIMP3	MIR194-1	RASL10B
MAGEA3	DHX9	RASL11B
CYP1A2	APOC1	RBBP8
CTTN	FUT2	REL
HSPA4	TM6SF2	RELB
GAS5	PTN	RET
POU5F1	GLUL	RETREG1
MEN1	MIR15B	RFLNB
CALCA	CENPA	RFXANK
SDHB	SMYD3	RGMB
MEG3	ASS1	RHBG
LPL	ILF3	RHOB
CXCL10	PCK1	RIC8B
PTK2B	TNFRSF14	RIMKLB
ANXA2	DNAJB1	RMDN1
FASN	ADAM9	RNASEH2B
TGFB2	SMARCE1	RNF139
PLCG1	MIR18A	RNF6
MIR139	MIR107	RNPEP
CD8A	PPARGC1B	RNPEPL1
ZEB1	NEDD8	RORB
FOXM1	TP53BP2	ROS1
FGFR3	EXO1	RRAGB
EZR	TRIM25	RRAS2
BCL6	ORM1	RRM2B
CCNE1	NR0B2	RRP1B
URGCP	NFAT5	RSF1
KLRK1	SIAH1	RSPO1
IRS1	IL34	S100A9
EGR1	SRPK1	SAFB
E2F2	FOXO4	SART1
TUG1	RAD52	SART3
PIK3R2	MIR185	SCARB1
ALDH2	CCL22	SCARB2
FBP1	LASP1	SCN4A
YY1AP1	IFITM3	SDHB
NPC1	FCN2	SEC16B
SNAI2	MIR17HG	SEC22B
DPYD	MIR98	SEC23B
CYP3A4	HK1	SEC24B
SHC1	CXCR5	SEC31B
GOLM1	MIR29C	SERPINB11
ANGPT2	YWHAH	SERPINB2
DACT1	ETS2	SERPINB3
AREG	MMP10	SERPINB4
TYR	CASP10	SERPINB7
CCN2	PIWIL1	SERPINB8
HDAC1	NDC80	SFTPB
MIR196A1	MIR373	SIN3B
TYK2	MIR340	SLC20A1
CASP7	TNFAIP8L2	SLC25A47
VHL	HNRNPL	SLC49A4
CDKN2B-AS1	CD69	SLX1A
UCA1	SERPINB4	SMARCB1
MIR101-1	MIR449A	SMO
MAGEA1	FGL2	SMPD1
CD82	MIR372	SMR3B
MBL2	FUT8	SNRPB
MIR338	SUMO3	SNRPB2
BTK	APOBEC3H	SPTSSB
BECN1	CD68	SSAV1
ARID1A	MIR181A2	ST3
PKM	HTATIP2	STAT1
EPAS1	PTPN12	TAC3
AURKB	SETDB1	TANK
SOS1	MIR212	TAP1
WNT5A	MAP2K7	TAP2
HTATIP2	CXCL2	TAS2R1
CD27	EGR2	TAS2R10
ZEB2	CTBP2	TAS2R13
ENO1	LTBR	TAS2R14
SREBF1	HNRNPH1	TAS2R7
ERCC2	CTHRC1	TAS2R8
SMAD7	NUPR1	TAS2R9
IRF3	ATG12	TCO
CTAG1B	RAP1B	TFE3
TLR9	MIR370	THRB
NOTCH2	BTLA	TIFAB
MIR24-1	IL21R	TLCD3B
RUNX3	KIF4A	TNFRSF10B
PCNA	ILF2	TNFRSF17
HNF1B	USP18	TP53
E2F3	EBI3	TRNT1
HPSE	ATXN7	TSHR
SLC25A13	RND3	UBASH3B
IL17A	AHNAK	UBB
GZMB	SFRP5	UNC13B
CALR	MIR218-2	UNC45B
PIK3R3	MIR125B2	UNC5B
TGFB3	GSTO2	USP7
CP	VPS4A	VAPB
LAMTOR5	ZC3HAV1	VDI
TCF7L2	C9	VEGFB
SFRP1	MAT2A	VHL
MIR99A	MIR30E	VIS1
IL18	SETD1A	VPREB1
TBK1	ZHX2	VPREB3
MTHFR	UGT1A	VPS13B
DNMT3A	ALDH1L1	VPS26B
SQSTM1	CAPNS1	VPS4B
SYP	TKT	VTI1B
CCAT1	JAZF1	VTN
MIR301A	EGR3	WWOX
EPHX1	ING5	ZMPSTE24
MIR29B1	TAGLN2	ZXDB
BMPR1A	MIR24-2	ZYG11B
GLUL	DLL3
STMN1	CDK14
MIR144	NLRC4
ERCC1	CCNG1
TG	RPS7
DIABLO	MIR371A
DKK1	NMI
ELK1	E2F5
ABCC3	MIR425
CHGA	RAB18
IRF1	IL26
ARG1	SYNE2
INSR	TSPAN1
SPRY4-IT1	MIR374A
CYTOR	MCM3AP
MTA1	IFNLR1
MIR423	MBOAT7
MIR132	MIR219A1
CCL3	CPD
AKR1B10	CCNE2
MIR125B1	TXLNA
NANOG	MIR1271
NOTCH4	PPP1R13B
MT-CYB	ATF7
LINC-ROR	IDO2
HSP90B1	MIR331
MVP	NEWENTRY
PXN	FNDC3B
ATP7B	MIR384
FN1	AZIN1
UBD	NDRG3
RNASEL	XPO4
CEACAM1	EDEM1
PAX5	TEP1
F5	MIR1236
XIST	MIR151A
POMC	SAMD9L
WNT3A	MIR501
DEPDC5	MIR802
DDIT3	UBE2Q1
RECK	IGF2-AS
PRF1	ZNRD1ASP
BCL10	ZEB2-AS1
ENPP2	MIR545
MIR33A	MIR520A
NOD2	TRIM52
UCHL1	MIR325
MAGEA4	SSTR5-AS1
IL1A
ITGA5
CASC2
ADAR
ZNRD1ASP
SSTR2
SERPINE1
SMARCA2
MIR26B
SCARB1
PCAT1
CRNDE
CCAT2
WNT3
ICOSLG
RRM2
PGR
ZFAS1
SF3B2
DANCR
MAGT1
PANDAR
TNFRSF6B
CDC25A
BMP2
MAGEC2
RAD51
MIR212
RASGRP1
SDHD
NKX2-1
TP53COR1
XRCC1
MUTYH
ABL1
HK2
CPQ
NF1
MIR138-1
HOTTIP
FABP1
IL10RB
FZD7
AHCY
MIR455
ANGPT1
NTRK1
MIR151A
COPS5
MIR490
MIR124-1
CXCR3
APOA1
GJB1
URI1
GAB1
RHOC
IFITM3
PRDM2
PHF20
CCL20
MIR186
MDK
HEPN1
ACTG1
CSF3
F3
STARD13
WNT2
FGL1
IFNAR1
AIRE
FGF3
HLA-DPB1
GADD45B
IRF5
VDR
MIR219A1
PIGR
MIR218-1
MIR374A
WRN
MAD2L1
ARID2
POU2AF1
CD86
HEIH
MIR491
LIN28B
ZC4H2
TAT
CHP2
IL1RN
BCR
GSTM3
MECOM
AFAP1-AS1
NPTN-IT1
SNHG1
CREB3L3
SULF1
LARP1
CAT
PTENP1
CD55
MIR133A1
MRE11
MIR130B
TICAM1
CHEK1
HNF1A-AS1
TPX2
MIR30C1
ATF6
PSMD10
MX1
ASGR2
DICER1
SMYD3
ZEB2-AS1
DOCK8
MIR590
KRT5
IGF2BP2
CSF2
IL4R
EPHA2
LMNA
PODXL
MIR92A1
SST
HOXA11-AS
GADD45G
LOX
LINC00261
TJP2
MIR129-1
LRP6
HMGB1
NORAD
PINX1
NUS1
CSNK1A1
FTX
OTC
PSMA7
PALB2
KRT14
CYP1B1
CDH17
MPL
PTHLH
MIR503
BCL2L11
SOX2-OT
IL12A
ESR2
GSTA1
ARID1B
HDGF
UGT1A7
PIM2
GHET1
CD46
TCF7
BANCR
CBR3-AS1
MGAT5
SAMD9L
LNCRNA-ATB
ASGR1
SNHG12
SET
PPARA
HAVCR1
PTPRH
MIR451A
GSTO1
MIR675
SNHG20
FZD2
ADIPOQ
MIR125B2
RCHY1
IGFBP3
AIP
LAPTM4B
SNHG15
FRZB
DVL1
LBR
DVL3
RIPK1
LTA
PRKAR1A
HMBS
WNT4
WNT11
ZDHHC2
WNT7A
GSTO2
GPX3
BHMT
IGF2-AS
CNDP2
DVL2
LEPR
UGT1A1
MIR363
NKILA
RBM39
PCAT29
TXNRD1
BRD7
CASC15
CPOX
MAP2K2
HOXA13
CD28
MIRLET7A2
FCGR3A
RIOX2
ALDH3A1
CXCR5
HAGLR
TUSC7
UROD
CYP19A1
WNT7B
CYP17A1
CLEC4M
CD247
LIG4
GAST
MIR500A
CDR1-AS
DNAJA3
CD209
SRA1
MIR216A
PRKACA
ZEB1-AS1
NAA40
GBA
DRAIC
LGALS1
SLC4A2
TP63
RSAD2
BATF2
VPS37A
PML
DGCR5
ACSL4
CDX2
MST1R
TIFA
FGA
ATP8B1
ITGB4
MIR210
DYNLRB1
XBP1
MPO
IL36A
MIR485
MYB
WNT5B
TFR2
TP73-AS1
AZIN1
ATR
LECT2
CASC11
GLS2
CCEPR
GRAMD1A
SETD2
ASPH
CPE
HOXA-AS2
WT1-AS
NNT-AS1
TLR5
CLDN10
KRT20
SOD1
GATA3
RBP5
SNHG6
EGFR-AS1
NFKB2
HDAC9
NR5A2
GSTA4
TYMS
GSTM2
MGST1
IL15
MAVS
HJV
PHB
GATA2
RAD50
NCAM1
ECI2
OTUD7A
TCP10L
SARNP
MTTP
EHD4
KITLG
BCL11A
CXCL9
ANGPTL8
SEPSECS
MIR103A2
GLI1
IL3
FER1L4
CCR7
NOTUM
MIR9-2
PRKDC
ABCB7
GLYAT
MIR26A2
IL21
CYLD
TFDP1
IL5
AICDA
HSPA6
DGUOK
MIR22HG
DMD
MIR30D
IRF7
HSPD1
TLR7
UNC13D
PCBP2-OT1
NR1H3
CCND2
PLPP5
RAB11FIP4
CERNA2
ACTL6A
TGS1
KDM4C
BMI1
DYNLRB2
MIR136
XRCC3
ERCC5
TAP1
PSD3
SAPCD2
CFH
TKT
GAS5-AS1
MSR1
SYK
PLAG1
HINT2
MYCT1
BAP1
EIF2D
IFNL4
DDB1
SOX2
TMEM176A
IL6ST
TF
FRAT1
CPS1-IT1
CARD8-AS1
MIR1-2
GSTT1
SNHG3
POLG
PRKN
HSPA1A
PRAL
SLC25A47
DPP4
FALEC
NOS3
ARHGEF39
ATG5
PSMB9
TTC36
MMP3
MIRLET7F2
STEAP4
MIR34B
TFDP3
C9orf78
PRAP1
LINC00210
ODC1
ERCC3
PLK1
C20orf204
CARD11
DBH-AS1
CFAP52
PRECSIT
C14orf132
FECH
PSMB8
MIR335
NTRK3
CD5
LINC01138
MIR100HG
FLT4
FLT3
PTMA
CD36
MAP3K20
MIR124-2
GLI3
MIR296
ENO2
SLC7A6
NR3C1
HBB
HMGCR
AOC4P
BRD4
CLU
ALOX5
CTSB
BST2
CCL4
UFC1
ENSG00000278769
LRP5
CDH4
HP
PCNA-AS1
ENSG00000250899
CIITA
ZNF350-AS1
WWOX
IFITM1
MIR518D
TMEM51-AS1
ITGAL
MIR7-3HG
KCTD13
LINC00974
LINC00941
SLC10A2
PRC1-AS1
IDO1
LINC00665
NR2F1-AS1
CCND3
GIHCG
LINC02055
CHKA
POLE
PDIA3P1
MT1DP
CAMTA1
ACTA2-AS1
EGILA
EDNRB
LINC01018
ENSG00000266990
F9
JPX
ZNF674-AS1
GPC3-AS1
LDC1P
RAB4B-EGLN2
ARC
CDR1
PPIA
MRC1
IATPR
CYP2C9
PFKFB1
CFTR
ITGAV
CTSD
MCU
SERHL
VLDLR-AS1
CLDN6
LINC00589
SLC25A27
SDHA
PRPSAP1
LINC02027
MIR146B
BAIAP2-DT
KRTAP5-AS1
CTNNA1
NARF-AS1
FAM83A-AS1
CD69
PCSK9
LRBA
CCKBR
THPO
URB2
LINC00926
S100B
MIR30B
IL18BP
GLT1D1
CCND3P1
GDF15
SIRT1-AS
FOXO1
LINC00554
ERCC4
ENSG00000225544
MT-CO1
DIP2C-AS1
LINC00173
CECR7
ENSG00000258798
MICA
LINC00383
CSF1
CD24
CD68
CA3-AS1
HTR2A-AS1
SEMA6A-AS1
CXCL1P1
ENSG00000228363
NDUFA13
ULK4P2
FABP5P3
PERCC1
ENSG00000272953
OVCH1-AS1
ENSG00000145063
ENSG00000202542
LOC105369388
GATA1
MAPKAPK5-AS1
ENSG00000265778
ENSG00000279159
LINC00601
LINC01419
ENSG00000258711
THY1-AS1
PTPN3
BIRC2
DAPK1
ETV6
LIPC
HELLS
WT1
ALPP
CA9
CPD
TNFAIP3
MIR429
NTRK2
NTS
PTPN22
TAP2
BUB1B
MIF
DKC1
SLPI
ALAD
RAB27A
BGLAP
TOP1
STAT2
MSN
THBS1
DDB2
AXL
CD59
LCN2
MIR106A
SLC40A1
LGALS3
FURIN
CASP1
F8
MICB
IGHM
HNRNPK
VCAM1
TOP2A
IKZF1
PRKAA1
STAT5A
HLA-DPA1
GUSB
EIF4E
MVK
PECAM1
CEACAM3
ELANE
BLK
MIR373
ATP7A
CD22
EPOR
TNFSF13B
POLD1
VWF
MIR375
PC
TCF3
SLCO1B1
XPA
SLC22A18
NR1H2
ITK
NR0B2
SLC4A1
FGL2
TRAF6
XPO1
GADD45A
PPARGC1A
LCK
DNAJB1
CDC42
FBXW7
TPO
MUC5AC
STAT5B
G6PD
CD9
CRYAB
CLDN9
TFEB
BID
PDGFB
TSG101
MST1
TNPO3
SELE
ANPEP
DNM2
EIF4EBP1
MIR100
PCLAF
SHH
XRCC5
MYCN
KLK3
CXCR2
IRF9
CTCF
TLR1
GALE
DLL4
CEBPA
SSB
ING1
MIR197
PMS1
FGF19
EIF2AK3
EPHB2
YY1
XPC
FBN1
FOXP1
FUT2
DAXX
EDN1
IL11
FOXA2
KCNQ1
FYN
TNFSF11
TFE3
FSCN1
NOTCH3
PSAP
LDHA
HPX
PRL
MAPK10
CYP7A1
DHFR
CXCL1
CLTC
ITIH4
TLR6
KIF1B
ACE
U2AF1
XRCC4
ACHE
MIR133B
PLCG2
CC2D2A
SPIB
ABCG5
THBD
TRIM25
COL1A1
F10
HPRT1
CHIT1
HLA-DRA
TEK
GCG
ERBB4
TUSC3
STING1
CXCL13
ITGB3
GREM1
SELL
ALDOA
VTN
SLC37A4
CD3D
FOXO3
POLH
MIR378A
RUNX2
DCK
IL1R1
PLG
IL12B
NAT2
BARD1
MMP12
AQP1
APOBEC3B
PPP2R1A
TTR
TNFRSF1B
CDKN2C
PHKA2
ATF4
FABP4
HM13
CCR3
PNKD
PDX1
ACTC1
UNG
ATRX
HADHA
AGER
ABCC4
XRCC2
GSR
HLA-E
NEU1
CFB
CD58
MIR320A
FLG
TRIM22
RARA
TNFSF15
STAT4
GPR35
GRP
CR1
APEX1
CDK9
EIF2S1
PAX8
GYS2
MALT1
CYP2A6
VDAC1
NPC2
LAMC2
AHR
PLAT
LTF
TET2
CPT2
ELAVL1
MIR17HG
GLB1
AMACR
PIK3C2A
SP110
BCL3
TLR8
MUC2
GBE1
PTPN1
APOC3
BMP4
SERPINB5
SLC11A2
VIPR1
BCS1L
NAMPT
NGFR
TRAF2
SLC25A15
PRDM1
DES
MSLN
TIA1
ID1
CALB2
IL16
XRCC6
CCR1
KRT1
APOH
FANCC
SMO
DLD
FTL
EPM2A
PPOX
GHR
PYGL
IREB2
PI4KA
SHBG
GFAP
TPMT
CUL1
HMGA2
ERCC8
APAF1
RELB
MAP3K7
TNFRSF11B
KRT17
SON
BLNK
TXN
AGL
FTCD
GH1
PON1
ISG15
POSTN
MECP2
MMP11
SPINK1
KRT10
MIR196B
CYP3A5
PRNP
IKZF3
PBRM1
MIR494
PTGS1
MUC16
LOXL2
TH
GPS2
TFAP2A
ASL
IFIT1
DNAH8
ARAF
RETN
CCK
CSNK2A1
MIR27B
SDC1
SPCS1
PTH
NGF
MIR361
CX3CR1
MMEL1
GLI2
MIR499A
REL
TNFRSF4
ELN
RPS3A
CLDN7
MTDH
CORO1A
SUFU
APOBEC3F
CCR4
PKD1
MAP3K5
MBP
NRP1
PDPN
HLA-DMA
MT-ND4
DDR2
IRS2
MLANA
RASA1
NOG
KAT5
HCP5
BDNF
MAP3K1
MYO5B
THY1
ICOS
MMP13
SAMHD1
DGAT1
CA2
CSTB
SELP
CTSL
HUWE1
SREBF2
CD14
IL10RA
VIP
PDCD1LG2
UROS
CD151
ACOX2
COX5A
CANX
GSN
CPS1
SPI1
KRT16
CTNND1
AHSG
NR1I2
CDH13
TRPV4
ITGA6
MT-ND6
F7
IGFBP2
PPP2R1B
PGF
SOX9
ACADVL
TNFRSF9
CDC25C
CIB1
KIR3DL1
MITF
FOSL1
PRTN3
HBEGF
TCN1
P2RX7
CLDN4
ENTPD1
SEMA4A
PIN1
RACK1
SNCA
VEGFD
RAB7A
SKIV2L
CYP2C19
MIR326
NHEJ1
CYP2B6
TSPO
PLA2G6
H2AX
LGALS9
CXADR
MAP3K14
MIA2
BAG1
APPL1
MCM2
CD3G
LDHB
MAP2K4
SOX4
IL2RG
PPM1D
CEBPB
CRYAA
SIRT3
CCNG1
KHK
TP53BP1
ACTA2
CD63
RAC2
CRH
PTPA
MAP2K7
MIR342
NR4A1
GNLY
APP
TINF2
HLA-DQB2
FOXA1
KLF4
NAGLU
MAN1B1
TM6SF2
IVL
STAT6
MT-CO2
ST14
LIPA
CEL
ELOB
RINT1
GATA6
TFF1
REN
ACP1
FST
IGFBP1
HVBS8
RBPJ
ROCK1
CETP
RIPK3
GPX1
NCOA3
PIP
GJB2
CSF1R
HCK
MADCAM1
FLNB
C4A
CDC6
NLRP3
RPL18A
FGF1
CD1D
RBP4
ABCC8
TBC1D20
BUB1
IRAK4
ITGAM
CREB3
TGM2
MFN2
RPS27A
PLA2G12B
S100A4
DLAT
HSPA8
ONECUT1
MLXIPL
GJA1
WEE1
EEF1A1
PTX3
RBX1
PCSK1
CCS
SMURF2
ILK
ISG20
IL17F
PAK1
PDE11A
ERN1
JUP
HES1
ITGA2
UHRF1
FAN1
MT-ND1
TNFRSF11A
FOXE1
HLA-DQA2
FOLR1
DLK1
NPY
NDUFB9
GHRH
JUNB
LAMP1
DMBT1
IL9
EPHA3
YBX1
IRAK1
EPHB4
HADHB
RPS20
GRN
PEBP1
AGTR1
RPL5
DRD2
SALL4
KCNJ11
ITGA1
CCL17
MUC6
MAPK9
PDCD4
TJP1
S100A9
CCN1
DROSHA
MIR331
GALT
PYY
GCK
PDGFA
MSH5
PRSS1
FGF4
HVBS7
RAN
FGB
SERPINB4
LCAT
TDP1
FGF7
DDX39B
UBC
NCL
NUAK2
TUBB
CEACAM6
SCT
SURF1
LINC01194
ANXA1
ETS2
CCL22
GC
PNP
NCOR1
PSG2
SPINT2
ACADM
CCL26
SERPINA6
FHL2
UBE3A
PRKD1
CST3
IL33
COMT
SLC7A5
GFER
CSNK2B
CCR2
ADIPOR2
CD99
H4-16
CDH3
LGALS3BP
ALDH1A1
TSHR
CCDC85B
TK1
CS
DSP
SCARB2
CFI
TRADD
FANCD2
BBS2
LMNB1
PPIG
CXCL11
FGF21
POLR2L
NAT1
TFAM
CDK7
FBXL2
LIF
NCOA1
ADIPOR1
TWNK
INPP5E
PTPN6
ATF2
NRG1
ALPL
PIM1
APOBEC1
TGFBR3
MAD1L1
MIR135A1
AGK
POLK
VAV1
IL18R1
EFNB2
INHA
RARS1
NEDD4
MMP8
SETX
NF2
CNTNAP2
RAB5A
PRKCE
SP100
MTR
IL21R
BTD
NBAS
LASP1
LOC110806263
NR1I3
PRDX1
SRPK1
NPPB
PKHD1
HDAC2
ADRB2
F2RL1
GHRL
SAR1B
ETFA
PTTG1
IGF2BP3
IFNGR1
IL32
PLIN2
PATL1
RXRB
F2R
ACO1
DDX5
HLA-DRB5
NSD1
ST6GAL1
MIR193B
OAS1
MB
S100A1
RAD23B
PNLIP
SP140
JUND
SERPINA7
ITPA
TNFRSF14
TTN
KDM1A
PHKG2
EIF2B3
CDK5RAP3
PVR
SOX11
C1QBP
PTER
TPI1
CTSG
MIR29B2
ARSH
PAX6
GSTZ1
MIRLET7I
CDH5
CCNE2
NDRG1
TRPV1
ADM
SATB1
RFX1
BCAS3
CTSC
CADM1
ARF1
NES
SDHAF2
ROCK2
HLA-DOB
KPNA2
PLCE1
TOLLIP
CASR
SART1
HNRNPA2B1
RPSA
IL12RB2
MIR328
BRD2
MIR28
LZTS1
EHMT2
KRT13
MYH9
BMP7
HLA-DMB
LPCAT1
CUL4A
ABCA1
CXCL2
NDUFA6
HLA-DOA
RILPL2
PDPK1
CD163
CBL
BCAR1
CDK14
CBS
RAP1A
FTH1
IQGAP1
KMT2A
EXO1
NCOR2
C2
DDX60L
GNA11
CSK
ALAS1
CHI3L1
MIR574
WNT2B
MLKL
KDM6A
TRAIP
CRAT
KISS1
RBL2
HAX1
P4HB
FZD1
USP7
TMPO
VCP
CCNL1
IFI16
ATF3
INHBA
ACY3
TBX21
RUNX1
SLC2A2
HDAC6
TBP
HBB-LCR
UCP2
UAP1
GNRH1
OPRM1
HBE1
NUP133
LGALS7
SLC2A4
LOC111832670
SCD
CCR9
AIFM1
PRKAA2
TCF19
FAP
CD83
PTPRN
ERG
SLAMF6
PDGFC
MTHFD1
GZMA
BIRC7
DUSP1
RPA1
GTF2B
BNIP3
ASNS
CYP27B1
MIR372
DDR1
SMC1A
STIM1
IL13RA2
NONO
HNRNPA1
SAFB
SRF
CLEC16A
HMGA1
NFATC2
TAPBP
PRKAB1
SFPQ
S100A2
IMMT
CKS1B
ROR2
SERPINB2
BTRC
AHI1
TIMELESS
CUL3
WFS1
PLA2G2A
SUOX
KNG1
NEDD9
ETV4
HSF1
NFKBIL1
POLR2A
APOBEC3C
IFT122
NFATC1
CD244
[truncated: 3,490 more rows]

## Sheet: Table S8
Network pharmacology and in vitro experiments-based strategy to investigate the mechanisms of KangXianYiAi formula for hepatitis B virus-related hepatocellular carcinoma
Xu Cao1#, Hening Chen1#, Zhiguo Li 2#, Xiaoke Li1,3, Xianzhao Yang1,3, Qiushuo Jin1,4, Yijun Liang1, Jiaxin Zhang1, Meiyue Zhou1, Ningyi Zhang1, Guang Chen1,3*, Hongbo Du1, 3*, Xiaobin Zao1, 4*, Yong’an Ye1, 3*
Table S8 The top 5 hub modules
Module	P of Edmonson	R of Edmonson
# Coral	0.000332813	0.827347
Tomato	0.00173988	0.788499
Firebrick	0.00978104	0.737269
Palevioletred	0.0302727	-0.69575
# Antiquewhite	7.16216e-06	-0.890529
Notes:# Hub module

## Sheet: Table S9
Network pharmacology and in vitro experiments-based strategy to investigate the mechanisms of KangXianYiAi formula for hepatitis B virus-related hepatocellular carcinoma
Xu Cao1#, Hening Chen1#, Zhiguo Li 2#, Xiaoke Li1,3, Xianzhao Yang1,3, Qiushuo Jin1,4, Yijun Liang1, Jiaxin Zhang1, Meiyue Zhou1, Ningyi Zhang1, Guang Chen1,3*, Hongbo Du1, 3*, Xiaobin Zao1, 4*, Yong’an Ye1, 3*
Table S9 The hub modules and genes of WGCNA
Coral module genes	Antiquewhite3 module genes
LOC441259	A1BG-AS1
POLR2J	A1CF
POLR2J2	A2ML1
POLR2J3	A4GALT
UPK3BL	AA06
C5orf24	AACS
LMNA	AADAC
NARR	AADAT
RAB34	AAK1
EIF4A2	AAMDC
MIR1248	AARS2
SNORA4	AASS
SNORA63	ABAT
SNORA81	ABCA12
SNORD2	ABCA13
LINC00623	ABCA2
LINC00869	ABCA4
LOC103091866	ABCA6
SRGAP2	ABCA8
SRGAP2B	ABCA9
SRGAP2C	ABCB5
SSR2	ABCB6
LOC100506248	ABCB7
LOC728026	ABCB9
MIR1244-1	ABCC12
MIR1244-2	ABCC13
MIR1244-3	ABCC6
PTMA	ABCC8
EPRS	ABCC9
MIR1292	ABCD3
NOP56	ABCD4
SNORD110	ABCG2
SNORD57	ABHD1
SNORD86	ABHD10
SSR1	ABHD12
CCT3	ABHD14B
LOC101927137	ABHD15
GTF2I	ABHD16A
GTF2IP1	ABHD17A
GTF2IP4	ABHD17B
NME1-NME2	ABHD18
NME2	ABHD2
PPP4R1	ABHD6
KIAA0100	ABI3BP
ADAR	ABLIM2
VARS	ABLIM3
STT3A	ABO
LOC101928916	ABTB2
NNMT	AC002059.10
LOC101930324	AC002310.12
NSF	AC003989.4
LOC101927705	AC004490.1
P4HA2	AC005256.1
ABHD14A-ACY1	AC005306.3
ACY1	AC005523.2
STK39	AC005523.3
ACOT1	AC006538.1
ACOT2	AC007255.8
PIAS3	AC007362.3
CD302	AC007680.2
LY75-CD302	AC008753.4
CFI	AC024560.2
MIR7110	AC025442.3
PDIA5	AC064852.4
RFC4	AC067956.1
TRAF5	AC069277.2
RAD1	AC073283.7
GABRE	AC078883.3
MIR224	AC078883.4
MIR452	AC079741.2
CENPA	AC092155.4
SLC35F6	AC124997.1
SLC26A2	AC136289.1
ARHGEF4	ACAA1
LOC101930241	ACAA2
MSANTD3-TMEFF1	ACACB
TMEFF1	ACADL
CDC25C	ACADM
CCL14	ACADS
CCL15-CCL14	ACADSB
PDGFA	ACAP1
F8	ACAT1
RASGRP3	ACAT2
GABBR1	ACBD3
UBD	ACBD4
ARSE	ACBD5
HIST1H4A	ACE2
HIST1H4B	ACHE
HIST1H4C	ACKR2
HIST1H4D	ACKR3
HIST1H4E	ACKR4
HIST1H4F	ACLY
HIST1H4H	ACMSD
HIST1H4I	ACO1
HIST1H4J	ACOT11
HIST1H4K	ACOT12
HIST1H4L	ACOT13
HIST2H4A	ACOX1
HIST2H4B	ACOX2
HIST4H4	ACOX3
DPYS	ACR
ECM2	ACRBP
DUSP8	ACSBG2
LOC101927562	ACSL1
APOC2	ACSL5
APOC4	ACSM3
APOC4-APOC2	ACSM5
CRYBB2	ACSS1
CRYBB2P1	ACSS2
ACYP2	ACTB
LOC101927144	ACTG2
SAA2-SAA4	ACTL7B
SAA4	ACTN1
SLC17A2	ACTN2
LEPR	ACTR3C
LEPROT	ACTRT2
MBL2	ACVR1B
CYP2D6	ACVR1C
CYP2D7	ACVR2B-AS1
LOC101929829	ACY3
NVL	ADAD1
GPI	ADAD2
HIST1H2BC	ADAL
HIST1H2BE	ADAM18
HIST1H2BF	ADAM19
HIST1H2BI	ADAM2
CAPN2	ADAM30
ARF1	ADAM3B
MIR3620	ADAM7
CANX	ADAMTS1
FADS1	ADAMTS10
MIR1908	ADAMTS13
P2RX5-TAX1BP3	ADAMTS15
TAX1BP3	ADAMTS18
LOC100506403	ADAMTS7
LOC101928269	ADAMTS8
RUNX1	ADAMTS9-AS2
AMACR	ADAMTSL3
C1QTNF3-AMACR	ADAP1
SLX1A-SULT1A3	ADARB1
SLX1B-SULT1A4	ADAT1
SULT1A3	ADCK1
SULT1A4	ADCY10
SLC1A4	ADCY5
BOLA2	ADCYAP1
BOLA2B	ADCYAP1R1
BLOC1S1-RDH5	ADD2
RDH5	ADD3-AS1
B4GALT3	ADGRA3
HIST1H2BG	ADGRG6
HIST1H2BJ	ADGRG7
GOLGA8A	ADH1A
GOLGA8B	ADH1B
LOC101930583	ADH1C
CLN3	ADH4
MCAM	ADH6
MIR6756	ADH7
TPM1	ADHFE1
GABARAPL1	ADI1
GABARAPL3	ADIPOQ
CD58	ADK
HNRNPA3	ADM5
HNRNPA3P1	ADORA1
FAM21A	ADORA2A-AS1
FAM21C	ADRA1A
LOC101930591	ADRA1B
RPS2	ADRA2B
SNORA64	ADRBK1
BOP1	AF086288
MIR7112	AF186192.1
ARID4B	AF279782
RBM34	AFAP1L2
LOC102724229	AFF1
RASA4	AFF2
RASA4B	AFF3
MED24	AFG3L1P
MIR6884	AFM
PLCB1	AGA
LOC102724562	AGAP2
MST1	AGAP3
MST1L	AGFG2
MST1P2	AGK
KLHL23	AGL
PHOSPHO2-KLHL23	AGMAT
ID2	AGO1
ID2B	AGO2
SUZ12	AGPAT2
SUZ12P1	AGPAT4-IT1
HIST2H2AA3	AGPAT5
HIST2H2AA4	AGRN
HBA1	AGRP
HBA2	AGTR1
SUB1	AGTR2
SLC46A3	AGXT2
LOC100506639	AHCTF1
ZNF131	AHDC1
APOM	AHI1
GUSBP3	AHNAK
SMA5	AHSA2
LOC613037	AHSG
NPIPA5	AIG1
NPIPB3	AIPL1
NPIPB4	AIRE
NPIPB5	AK025975
UGT1A10	AK054708
UGT1A4	AK054988
UGT1A6	AK055458
UGT1A7	AK056098
FOLH1	AK056973
FOLH1B	AK074476
AZGP1	AK093205
AZGP1P1	AK123826
CYP4A11	AK125860
CYP4A22	AK2
LOC101929036	AK5
PAH	AKAP13
MIR6513	AKAP17A
TMBIM1	AKAP3
MIR3656	AKAP7
CCNB1IP1	AKAP8L
DBNDD2	AKNAD1
SYS1	AKR1A1
SYS1-DBNDD2	AKR1C6P
MSTO2P	AKR1D1
FOCAD	AKR1E2
LHPP	AKR7A2
LOC100130872	AKT1S1
SPON2	AL110181
RAB29	AL928742.12
RPS6KC1	ALAD
ECT2	ALAS1
LOC101928589	ALDH1B1
TMEM164	ALDH1L1
UGT1A1	ALDH1L1-AS2
UGT1A3	ALDH1L2
UGT1A5	ALDH2
UGT1A8	ALDH3A2
UGT1A9	ALDH3B1
GTF2H2	ALDH4A1
GTF2H2B	ALDH6A1
GTF2H2C	ALDH7A1
GTF2H2C_2	ALDH8A1
LOC100507577	ALDH9A1
LONP2	ALDOAP2
SIAH1	ALDOB
LOC100506076	ALG10
LOC100506123	ALG10B
SEC61A1	ALK
LARS	ALKBH6
CHMP3	ALKBH7
RNF103	ALOX12
RNF103-CHMP3	ALOX12B
PGP	ALOX12P2
MIR1304	ALOX15
SNORA1	ALOX5
SNORA18	ALS2CR11
SNORA32	AMBP
SNORA40	AMDHD1
SNORA8	AMELY
SNORD5	AMER2
TAF1D	AMER3
TMEM9	AMH
COMMD5	AMMECR1
LOC101928879	AMN
ZNF250	AMPD3
PHPT1	ANAPC16
SERF1A	ANAPC4
SERF1B	ANAPC7
ATG10	ANG
PCDHB10	ANGPTL1
PCDHB9	ANGPTL3
MSTO1	ANGPTL6
SNHG1	ANGPTL7
SNORD22	ANK2
SNORD25	ANK3
SNORD26	ANKDD1A
SNORD27	ANKFN1
SNORD28	ANKIB1
SNORD29	ANKMY1
SNORD30	ANKRD11
SNORD31	ANKRD13A
MIR6741	ANKRD13B
PYCR2	ANKRD13C
TTL	ANKRD20A12P
MIR6778	ANKRD30B
SHMT1	ANKRD30BP3
H19	ANKRD35
MIR675	ANKRD36
ZNF532	ANKRD37
METTL2A	ANKRD40
METTL2B	ANKRD44
SFT2D2	ANKRD46
OLMALINC	ANKRD50
PP7080	ANKRD53
CEP41	ANKRD9
LOC100996643	ANKS1B
LOC101928195	ANKS4B
MTHFD1L	ANP32A
ACAD11	ANTXR2
NPHP3	ANXA10
NPHP3-ACAD11	ANXA2
LINC00152	AOX1
LOC101930489	AP000230.1
MIR4435-2HG	AP001604.3
FAM72A	AP006216.10
FAM72B	AP006216.12
FAM72C	AP1G2
FAM72D	AP2A1
CASP2	AP2S1
TMCO3	AP4E1
SSH2	AP4S1
BROX	AP5M1
RNF157	APAF1
LOC101928274	APBA1
VSIG10	APBA3
TRIM11	APBB2
C7orf55-LUC7L2	APCDD1L
FMC1	APCS
LUC7L2	APEH
DNAJC25	APH1A
DNAJC25-GNG10	API5
MIR612	APLN
NEAT1	APLP2
KLF12	APOA1-AS
GAS5	APOA5
SNORD44	APOBEC2
SNORD47	APOBEC3F
SNORD74	APOBEC3G
SNORD76	APOC3
SNORD77	APOF
SNORD79	APOL5
SNORD80	APOL6
SNORD81	AQP3
HKDC1	AQP4
GLYATL1	AQP7
LOC100287413	AQP9
TRNP1	AQPEP
FLJ45482	AQR
LOC105379499	AR
NAP1L5	ARAP1
KIAA1211L	ARAP2
TICAM2	ARAP3
TMED7-TICAM2	ARC
LOC100509445	AREL1
LOC728715	ARFGAP2
OVOS	ARFGEF2
OVOS2	ARG1
ZMAT3	ARHGAP10
DAB1	ARHGAP19
TBC1D16	ARHGAP23
SNORA50C	ARHGAP26-AS1
SNORD104	ARHGAP28
DYNC1H1	ARHGAP30
PLGLB1	ARHGAP33
PLGLB2	ARHGAP35
SLC39A5	ARHGAP5-AS1
FGA	ARHGEF19
ABL2	ARHGEF28
LOC101927157	ARHGEF37
NIPAL1	ARHGEF7
GMCL1	ARID1A
GMCL1P1	ARID2
LOC101928143	ARL1
LOC101930388	ARL3
NUMB	ARL4D
PRR34-AS1	ARL6IP1
DIO3OS	ARL6IP6
MIR1247	ARMC10
RUNDC3B	ARMC4
ACSM2A	ARMC5
ACSM2B	ARMC6
ERVK3-1	ARMC7
ZNF8	ARMC8
THEM4	ARMC9
AURKAPS1	ARMCX4
RAB3GAP2	ARPC4
FMO3	ARPC4-TTLL3
ELOVL1	ARPP19
MIR6734	ARR3
SEPTIN11	ARRDC1
SEPTIN8	ARSD
PIGX	ARSK
SLC39A13	ART1
HIPK1	ART4
AXDND1	ARTN
AMER1	ARVCF
PPIL6	ARX
SESN3	ASAH1
MCPH1	ASAH2B
TK1	ASB1
BPNT1	ASB10
IPP	ASB11
CLCC1	ASB13
TRIB3	ASB4
FBXO28	ASB6
BICD1	ASB7
METTL6	ASH1L-AS1
LOC100507462	ASIC4
KIAA2018	ASIP
METTL21EP	ASMT
LOC101927735	ASNA1
LOC101929684	ASNS
CCDC33	ASPG
GRIK2	ASPH
ATP11B	ASS1
ARID1B	ASTN1
LINC00894	ATAD2
PLD1	ATAD3B
PTPRF	ATF5
LITAF	ATF7
TPP1	ATG13
CAPN1	ATG2A
CALU	ATG3
LMAN2	ATIC
PPP1CA	ATM
HMGN1	ATMIN
SERP1	ATP11C
TSPAN3	ATP1B4
SNX17	ATP2A3
SYNGR2	ATP5G3
HAX1	ATP5J
TMX2	ATP5O
PSMD1	ATP5S
SPCS2	ATP6AP1L
HNRNPAB	ATP6V1F
ARHGEF12	ATP6V1G2
UBE2D2	ATP7A
GSS	ATP8A2
SEPP1	ATP8B1
CLSTN1	ATP8B3
ACSL3	ATP9A
RYBP	ATPAF1
BNIP3	ATPIF1
NR3C1	ATR
NDUFS2	ATRIP
SPEN	ATXN2L
FIBP	ATXN3
OPTN	ATXN3L
SLC39A6	ATXN7L1
COPS8	ATXN7L2
NUP214	ATXN7L3
PES1	AURKAIP1
UBE2K	AVIL
USP1	AVPR1A
SLC35B1	AX746627
MLH1	AX746710
GMFB	AX746733
MCRS1	AX746830
IRF3	AX746903
PDXK	AX747135
WFS1	AX748066
ARHGEF11	AX748157
ZMPSTE24	AX748339
HMBS	AY927499
TGFB1	AZU1
KIF2A	B3GAT2
SPTLC2	B3GAT3
ARHGEF9	B3GNT1
SRP54	B3GNTL1
NDUFS6	B4GALNT1
E2F3	B4GALNT3
BAK1	B4GALNT4
PURA	B4GALT1
MGST2	B4GALT4
LGALS4	B4GALT6
TECPR2	B9D2
NEO1	BACH2
MRPS12	BAG6
LIMK1	BAGE
GOLGA2	BAGE2
PPIC	BAGE4
ALPP	BAHCC1
RAD9A	BAI3
NME3	BAIAP2
CDK5R1	BAIAP3
ATP6V0A1	BANF1
TGFBRAP1	BAP1
CD79B	BBC3
FLAD1	BBOX1
B9D1	BBS1
ADAM17	BBX
CCDC22	BC016361
PI4KB	BC016972
CLTB	BC017988
COMMD4	BC019672
NUP155	BC021061
MED22	BC022047
ZFP69B	BC024169
CA5A	BC027619
DGKZ	BC030116
TNPO1	BC036209
BNIP1	BC036309
ARPC2	BC036830
EDRF1	BC037494
TRIO	BC037861
ANP32D	BC038570
PPP2CA	BC038779
RPN2	BC039319
EIF2S2	BC040311
TMED9	BC040886
CHD3	BC041998
WHSC1	BC042029
UBN1	BC042382
IFRD2	BC042590
NFKB1	BC043223
KLHDC10	BC043580
HIGD2A	BC044765
CEP250	BC045791
VPS8	BC047364
TOR1B	BC048141
TRIP11	BC053951
AP4M1	BC063675
SELPLG	BC130595
FUT4	BCAP31
C8G	BCAR1
SSNA1	BCAS4
GGA2	BCDIN3D-AS1
LARP1	BCHE
TAGLN2	BCKDHB
PSEN2	BCL2
MYH9	BCL2L1
ITGB1	BCL2L11
RBPJ	BCL2L13
WIPF2	BCL2L14
PRRC2B	BCL6B
MTUS1	BCO2
FKBP9	BDH2
SGPL1	BDP1
MYO1B	BEND3
VGLL4	BEND4
CENPB	BEST3
CD59	BHLHE41
SPIDR	BHMT
HMGXB4	BHMT2
MSL1	BICD2
RNF115	BIRC5
MKL1	BLCAP
MFSD5	BLNK
HRAS	BLOC1S3
ATG12	BLVRB
PRKAR2A	BMP1
GOSR2	BMP10
NPHP4	BMP5
TPGS2	BMP6
LAPTM4B	BMPR1B
CYP2C9	BMS1
ZBTB25	BMS1P17
TNPO3	BMS1P18
SHC1	BMX
TBC1D30	BNC1
BRMS1	BNIP3L
HDAC3	BOK
SF3A1	BOLA3
C19orf10	BPHL
PDE6D	BPI
MYO9B	BRD4
RBBP4	BRD7P3
YWHAB	BREA2
UBE2Z	BRE-AS1
SNX6	BRF1
ARFGAP1	BRINP1
SAE1	BRINP2
CNOT6	BRPF1
ZDHHC3	BRWD1
C20orf27	BSDC1
RBM22	BSG
RUFY1	BTBD10
EDEM2	BTBD17
LAMTOR2	BTBD19
SIL1	BTBD7
TMEM242	BTD
COLGALT1	BTG1
SLC35C1	BTN2A1
TBC1D13	BTN2A2
TSPAN15	BUB3
PRR14	BUD31
PTRH2	BVES-AS1
CENPM	C10orf126
NF2	C10orf25
SLC37A1	C10orf55
SLC30A5	C10orf62
RHOF	C10orf67
ZNF576	C10orf71-AS1
RBP4	C10orf82
GTF3C4	C10orf90
FAM118A	C10orf99
ALG6	C11orf1
TDP1	C11orf16
ZMYM6	C11orf21
ACAD10	C11orf24
RNF220	C11orf30
BRD9	C11orf42
ZMYM1	C11orf48
ARPP21	C11orf54
SLC35E3	C11orf57
TXNDC15	C11orf58
PIWIL2	C11orf65
UEVLD	C11orf71
TAS2R13	C11orf86
ACOT9	C11orf87
GNA12	C12orf29
EHBP1L1	C12orf49
UBAP2	C12orf54
DCAF15	C12orf66
FAM63B	C12orf79
MED15	C14orf105
LRRC59	C14orf169
PDCD4-AS1	C14orf180
TBL1XR1	C14orf182
SNX24	C14orf183
RAB8B	C14orf37
SURF4	C14orf64
LAMTOR1	C14orf79
RABL6	C14orf80
JKAMP	C15orf32
SH3BP5L	C15orf40
TSPAN14	C15orf43
MRPS22	C15orf49
PIGM	C15orf54
MEX3B	C15orf59
SLC25A39	C16orf13
HIATL2	C16orf52
SRA1	C16orf74
H2AFJ	C16orf82
ZFYVE21	C16orf89
NUDT16L1	C16orf95
C15orf41	C17orf105
LRRC8A	C17orf47
PRRC1	C17orf51
SEPN1	C17orf53
KIAA1522	C17orf62
ATL3	C17orf70
EXOC4	C17orf77
CBL	C17orf78
TMED8	C17orf97
GLE1	C17orf98
TMEM87B	C18orf21
BRAT1	C18orf25
MRPL55	C18orf42
THUMPD3	C18orf54
RRP36	C18orf8
UNC93B1	C19orf26
NKIRAS1	C19orf66
EDC3	C19orf68
TTC8	C19orf83
KCTD1	C1orf101
C10orf35	C1orf115
RAPGEF1	C1orf145
ANKS6	C1orf158
NEURL4	C1orf168
ITGA1	C1orf200
ROBO2	C1orf204
NTPCR	C1orf21
BID	C1orf216
ZMYND19	C1orf226
LNX2	C1orf228
NAIF1	C1orf234
PCNXL3	C1orf50
FRMD8	C1orf64
CYB561D1	C1orf68
LOC100499489	C1orf86
DNLZ	C1QTNF1
OAF	C1QTNF7
CCDC107	C1QTNF9
LOC100507291	C1QTNF9B
FKBP14	C1RL
CDC14B	C20orf141
EFHC1	C20orf26
ULK4	C20orf57
UBE2F	C20orf62
GSTT1	C21orf2
LINC00263	C21orf33
NUP210L	C21orf58
CYP1B1-AS1	C21orf67
COPG2	C21orf88
LOC286059	C21orf91-OT1
RUNDC1	C22orf15
METTL21A	C22orf42
WDR27	C2CD4B
TMEM127	C2orf40
C22orf34	C2orf43
RP11-443B7.1	C2orf47
C6orf52	C3orf22
RP11-18I14.11	C3orf27
RIPPLY2	C3orf52
LOC285740	C3orf58
RP11-196G18.23	C3orf62
LOC494150	C4orf29
IGFL1	C4orf47
CTA-246H3.12	C5orf34
LOC102724587	C5orf64
LOC100506851	C6orf120
LOC100507507	C6orf141
SRFBP1	C6orf15
ATP6	C6orf163
LOC101930097	C6orf164
LOC646778	C6orf195
PIGB	C6orf201
RP11-663N22.1	C6orf226
LOC101927699	C7orf13
PCMTD1	C7orf26
DOCK6	C7orf49
STAT1	C7orf50
RAD51L3-RFFL	C7orf55
CSH1	C7orf63
APBB3	C7orf71
TMED7	C7orf73
LINC00599	C8A
LOC101060373	C8orf4
FNDC3B	C8orf46
ESRP2	C8orf58
MIR6743	C8orf74
IPO11	C9orf131
ATP5J2-PTCD1	C9orf135
LOC100288778	C9orf135-AS1
MIR3658	C9orf16
LOC101929597	C9orf172
LOC101928623	C9orf24
LOC102724112	C9orf37
RFFL	C9orf43
CSH2	C9orf47
MIR6831	C9orf50
MIR124-1	C9orf53
NOMO1	C9orf72
LOC101928615	C9orf84
MIR6773	CA1
RIC8A	CA10
IPO11-LRRC70	CA12
PTCD1	CA2
LOC101930154	CA4
UCK2	CA5B
TBCD	CA5BP1
LOC401320	CA6
WIBG	CAB39L
CSHL1	CABP4
GH1	CACNA1A
NOMO2	CACNA1C
NOMO3	CACNA1G
LOC102723897	CACNA1H
MIR6859-1	CACNA1I
MIR6859-2	CACNG2
WASH1	CACNG3
WASH2P	CACNG4
WASH3P	CACNG5
WASH7P	CACTIN
	CACUL1
	CADM2
	CADM3
	CADM4
	CADPS
	CALB1
	CALCOCO2
	CALHM3
	CALM1
	CALM2
	CALM3
	CALML3
	CALN1
	CALR3
	CAMK2B
	CAMK2D
	CAMK2G
	CAMK4
	CAMKK1
	CAMKMT
	CAMTA1
	CAND1.11
	CAND2
	CAPN15
	CAPN9
	CAPRIN1
	CAPRIN2
	CAPS
	CAPS2
	CAPZA3
	CARD10
	CARD14
	CARD8
	CARKD
	CARM1
	CARS2
	CARTPT
	CASC1
	CASC10
	CASC11
	CASC14
	CASC15
	CASC17
	CASC2
	CASC22
	CASC7
	CASK
	CASKIN1
	CASKIN2
	CASP12
	CASP6
	CASP9
	CASQ1
	CASR
	CASZ1
	CAT
	CATSPER3
	CATSPERG
	CATX-1
	CAV2
	CAV3
	CBFA2T2
	CBFA2T3
	CBLB
	CBLN4
	CBR4
	CBS
	CBWD1
	CBWD2
	CBWD3
	CBWD5
	CBWD6
	CBWD7
	CBX3
	CC2D2A
	CCAR2
	CCBE1
	CCDC101
	CCDC105
	CCDC108
	CCDC11
	CCDC112
	CCDC124
	CCDC129
	CCDC136
	CCDC14
	CCDC141
	CCDC148
	CCDC152
	CCDC158
	CCDC169
	CCDC170
	CCDC171
	CCDC176
	CCDC178
	CCDC18
	CCDC181
	CCDC185
	CCDC19
	CCDC25
	CCDC27
	CCDC28A
	CCDC30
	CCDC34
	CCDC54
	CCDC57
	CCDC61
	CCDC63
	CCDC67
	CCDC71L
	CCDC8
	CCDC85B
	CCDC88A
	CCDC88B
	CCDC9
	CCDC90B
	CCDC96
	CCER1
	CCKAR
	CCL16
	CCL17
	CCL22
	CCL27
	CCM2
	CCNB2
	CCNE1
	CCNG2
	CCNJ
	CCNK
	CCNL2
	CCNT2-AS1
	CCNY
	CCT6B
	CCT8
	CCT8L2
	CD14
	CD164
	CD1D
	CD209
	CD22
	CD24
	CD2AP
	CD300A
	CD300LG
	CD33
	CD37
	CD4
	CD44
	CD53
	CD5L
	CD6
	CD81
	CD81-AS1
	CD82
	CDA
	CDADC1
	CDAN1
	CDC14A
	CDC20B
	CDC37L1
	CDC37P1
	CDC42EP2
	CDC42-IT1
	CDC5L
	CDH12
	CDH15
	CDH19
	CDH20
	CDH23
	CDH26
	CDH4
	CDH6
	CDHR1
	CDHR3
	CDHR5
	CDIPT-AS1
	CDK13
	CDK15
	CDK20
	CDK3
	CDK5R2
	CDK6
	CDK9
	CDKL5
	CDNF
	CDRT1
	CDRT15
	CDRT15L2
	CDS1
	CDX2
	CEACAM21
	CEACAM3
	CEACAM5
	CEACAM7
	CEACAMP3
	CECR2
	CECR3
	CECR7
	CELA2A
	CELA2B
	CELA3A
	CELA3B
	CELF1
	CELF3
	CELF5
	CELP
	CELSR1
	CELSR3-AS1
	CEMP1
	CEND1
	CENPBD1P1
	CENPF
	CENPH
	CENPI
	CENPO
	CENPQ
	CENPV
	CENPW
	CEP104
	CEP120
	CEP170
	CEP170P1
	CEP44
	CEP57L1
	CEP78
	CEP83-AS1
	CEP89
	CEP97
	CEPT1
	CERS1
	CERS5
	CES1
	CES1P1
	CES2
	CES3
	CES4A
	CFC1
	CFHR3
	CFHR4
	CFHR5
	CFL1
	CFL2
	CFLAR
	CFP
	CFTR
	CGA
	CGB
	CGB1
	CGB5
	CGB7
	CGB8
	CHCHD5
	CHD1L
	CHD5
	CHDH
	CHEK1
	CHKB
	CHL1
	CHMP6
	CHMP7
	CHN2
	CHP1
	CHRM3
	CHRNA10
	CHRNA3
	CHRNA4
	CHRNB2
	CHRNB3
	CHRNE
	CHST13
	CHST4
	CHST7
	CHST8
	CHTF8
	CHUK
	CHURC1-FNTB
	CIB3
	CIDEB
	CIDECP
	CIITA
	CILP2
	CIPC
	CISD2
	CISD3
	CITED2
	CIZ1
	CKAP4
	CKMT2
	CKS1B
	CLCA1
	CLCA3P
	CLCF1
	CLCN1
	CLCN5
	CLCNKA
	CLCNKB
	CLDN10-AS1
	CLDN2
	CLDN22
	CLDN6
	CLDN9
	CLDND1
	CLEC12A
	CLEC4F
	CLEC4GP1
	CLECL1
	CLIC5
	CLIP3
	CLMN
	CLMP
	CLN5
	CLN6
	CLN8
	CLP1
	CLPX
	CLRN1
	CLRN1-AS1
	CLRN3
	CLSPN
	CLTC-IT1
	CLU
	CLUHP3
	CLVS2
	CLYBL
	CLYBL-AS2
	CMBL
	CMIP
	CMTM1
	CMTM2
	CMTM3
	CMTM4
	CMYA5
	CNBD2
	CNBP
	CNDP1
	CNGA1
	CNGA4
	CNGB1
	CNIH1
	CNNM2
	CNOT4
	CNOT7
	CNPPD1
	CNPY3
	CNPY4
	CNTD1
	CNTLN
	CNTN1
	CNTN2
	CNTN3
	CNTN6
	CNTNAP3P2
	CNTROB
	COA1
	COA3
	COA5
	COA6
	COBL
	COBLL1
	COCH
	COG6
	COL13A1
	COL18A1
	COL1A1
	COL22A1
	COL25A1
	COL26A1
	COL6A6
	COL7A1
	COL8A1
	COL8A2
	COLQ
	COMMD10
	COMMD6
	COMT
	COPA
	COPB2
	COPE
	COPG2IT1
	COPZ1
	COPZ2
	COQ3
	CORO1B
	CORT
	COX14
	COX16
	COX17
	COX18
	COX3
	COX5B
	COX7B
	CPD
	CPEB2
	CPEB3
	CPED1
	CPLX3
	CPM
	CPN2
	CPNE7
	CPNE9
	CPS1
	CPSF6
	CPT1A
	CPT2
	CPTP
	CRABP2
	CRAT
	CRB2
	CRBN
	CREB5
	CREBBP
	CREBL2
	CREBZF
	CRHR1
	CRHR1-IT1
	CRHR2
	CRLF1
	CRLS1
	CRNN
	CROCCP3
	CRTC2
	CRTC3
	CRX
	CRYBA4
	CRYGEP
	CRYGN
	CRYL1
	CRYM
	CSAD
	CSDC2
	CSDE1
	CSF1
	CSMD1
	CSN1S2AP
	CSNK1A1
	CSNK1A1P1
	CSNK1D
	CSNK1G1
	CSPG4P5
	CSPP1
	CSRNP3
	CST5
	CST9L
	CT47A1
	CT47A10
	CT47A11
	CT47A12
	CT47A2
	CT47A3
	CT47A4
	CT47A5
	CT47A6
	CT47A7
	CT47A8
	CT47A9
	CT62
	CTAGE11P
	CTAGE5
	CTB-102L5.7
	CTB-43E15.1
	CTB-50L17.7
	CTBP1-AS2
	CTC-428G20.3
	CTC-436K13.5
	CTC-444N24.11
	CTC-471C19.1
	CTC-471F3.6
	CTC-510F12.4
	CTC-550B14.7
	CTD-2008P7.1
	CTD-2036P10.3
	CTD-2083E4.7
	CTD-2130O13.1
	CTD-2251F13.1
	CTD-2256P15.2
	CTD-2287O16.5
	CTD-2313J17.5
	CTD-2534I21.8
	CTD-2587H24.10
	CTD-2639E6.4
	CTD-3028N15.1
	CTD-3126B10.1
	CTD-3138B18.5
	CTD-3193O13.1
	CTH
	CTNNA3
	CTNNAP1
	CTPS1
	CTR9
	CTRB1
	CTRB2
	CTRL
	CTSB
	CTSF
	CTSO
	CTSZ
	CTTN
	CTU2
	CTXN2
	CUL2
	CUL5
	CUL9
	CUX2
	CWC15
	CWH43
	CX3CR1
	CXCL14
	CXCL2
	CXCR2
	CXCR3
	CXorf22
	CXorf30
	CXorf36
	CXorf58
	CXXC4
	CYB5A
	CYB5D1
	CYB5D2
	CYB5RL
	CYBA
	CYBB
	CYCSP44
	CYHR1
	CYLC1
	CYLD
	CYMP
	CYP11B2
	CYP17A1
	CYP1A1
	CYP1A2
	CYP2A13
	CYP2A6
	CYP2A7
	CYP2A7P1
	CYP2B6
	CYP2B7P
	CYP2C18
	CYP2C19
	CYP2C8
	CYP2E1
	CYP2J2
	CYP2U1
	CYP39A1
	CYP3A4
	CYP3A43
	CYP3A5
	CYP3A7-CYP3A51P
	CYP4F12
	CYP4F2
	CYP4F3
	CYP4F8
	CYP4V2
	CYP4X1
	CYP4Z1
	CYP7B1
	CYP8B1
	CYTH2
	CYTH3
	D21S2088E
	D2HGDH
	DAAM2
	DACH1
	DAO
	DAOA-AS1
	DAPK3
	DAZAP2
	DBET
	DBF4B
	DBH
	DBT
	DCAF11
	DCAF5
	DCAF7
	DCAKD
	DCBLD1
	DCBLD2
	DCDC2B
	DCK
	DCLK2
	DCLK3
	DCLRE1C
	DCN
	DCT
	DCTD
	DCTN1-AS1
	DCTN6
	DCUN1D1
	DCUN1D4
	DCX
	DCXR
	DDA1
	DDAH1
	DDC-AS1
	DDI1
	DDI2
	DDX10
	DDX19A
	DDX19B
	DDX20
	DDX31
	DDX39A
	DDX3X
	DDX51
	DDX54
	DECR1
	DEF8
	DEFA5
	DEFB103A
	DEFB103B
	DEFB105A
	DEFB105B
	DEFB106A
	DEFB106B
	DEFB122
	DEFB124
	DEFB126
	DEFB129
	DEFT1P
	DEFT1P2
	DEGS2
	DELEC1
	DENND2A
	DENND4A
	DENND5A
	DENND5B
	DENR
	DEPDC1-AS1
	DEPTOR
	DERA
	DERL1
	DERL3
	DES
	DGAT2
	DGCR12
	DGCR14
	DGCR2
	DGCR5
	DGCR6
	DGCR6L
	DGKB
	DGKH
	DHFR
	DHFRL1
	DHODH
	DHRS1
	DHRS12
	DHRS13
	DHRS3
	DHRS4
	DHRS4-AS1
	DHRS4L2
	DHTKD1
	DHX16
	DIAPH2-AS1
	DIO3
	DIP2A
	DIP2C
	DIS3
	DKFZP434A062
	DKFZP434C153
	DKFZP434K028
	DKFZP434L187
	DKFZp434L192
	DKFZp451B082
	DKFZP761C1711
	DLEC1
	DLEU7
	DLG1
	DLG2
	DLG4
	DLGAP1
	DLGAP2-AS1
	DLK1
	DLL1
	DLL3
	DLX1
	DLX6
	DMD
	DMGDH
	DMP1
	DMRTA1
	DMRTA2
	DMRTC1
	DMRTC1B
	DMXL2
	DNAAF1
	DNAAF2
	DNAH1
	DNAH6
	DNAH7
	DNAH9
	DNAJB5
	DNAJC12
	DNAJC14
	DNAJC19
	DNAJC27
	DNAJC28
	DNAJC4
	DNAJC8
	DNAJC9
	DNALI1
	DNASE1
	DNASE1L2
	DND1
	DNM1P41
	DNMBP
	DNMT1
	DNMT3A
	DNMT3L
	DOC2A
	DOC2B
	DOCK10
	DOCK5
	DOHH
	DOK1
	DOK6
	DOT1L
	DPF1
	DPH6-AS1
	DPP8
	DPPA4
	DPYD
	DPYSL4
	DQ570096
	DQ583756
	DR1
	DRD1
	DRD2
	DROSHA
	DSC3
	DSCC1
	DSE
	DST
	DSTNP1
	DTNBP1
	DTWD1
	DTX1
	DTX3
	DUOXA2
	DUSP13
	DUSP15
	DUSP16
	DUSP2
	DUSP22
	DUSP7
	DUX1
	DUX3
	DUX4
	DUX4L1
	DUX4L2
	DUX4L24
	DUX4L3
	DUX4L4
	DUX4L5
	DUX4L6
	DUX4L7
	DUX4L8
	DUX5
	DYNC1I1
	DYNC1LI2
	DYNC2H1
	DYNLL2
	DYRK1A
	DYRK1B
	DYRK3
	DYSF
	DZANK1
	EAF2
	EAPP
	EBF3
	EBP
	EBPL
	ECE1
	ECH1
	ECHDC1
	ECHDC2
	ECHDC3
	ECHS1
	ECI2
	ECM1
	EDDM3A
	EDDM3B
	EDEM1
	EDN3
	EDNRB
	EDNRB-AS1
	EEPD1
	EFCAB1
	EFCAB13
	EFCAB2
	EFCAB6
	EFHB
	EFHC2
	EFHD2
	EFNA4
	EFNA5
	EFNB1
	EGFLAM
	EGFLAM-AS2
	EGFR
	EGLN2
	EGOT
	EHD3
	EHHADH
	EHMT2
	EI24
	EIF1AX
	EIF1AY
	EIF1B
	EIF2S1
	EIF3B
	EIF3F
	EIF4EBP2
	EIF4G2
	EIF4G3
	EIF5
	ELAC1
	ELAVL3
	ELF5
	ELFN1
	ELFN2
	ELL2
	ELMOD3
	ELN
	ELOVL5
	ELP2
	ELP3
	EMC1
	EML2
	EML5
	EMP1
	EMP2
	EMX2OS
	ENDOG
	ENHO
	ENO3
	ENOPH1
	ENOX2
	ENPP1
	ENTPD1-AS1
	ENTPD2
	ENTPD3-AS1
	EP400
	EP400NL
	EPB41L1
	EPB41L2
	EPB41L4A
	EPB41L4B
	EPB41L5
	EPB42
	EPG5
	EPHA10
	EPHA2
	EPHA4
	EPHA7
	EPHB1
	EPHB3
	EPHX2
	EPM2A
	EPN1
	EPS15L1
	EPS8L1
	EPS8L2
	EPS8L3
	EQTN
	ERC1
	ERC2-IT1
	ERCC5
	ERCC6
	ERCC6L2
	ERCC6-PGBD3
	ERGIC2
	ERICH1
	ERICH3
	ERLEC1
	ERLIN2
	ERMAP
	ERMARD
	ERN2
	ERP29
	ERP44
	ERRFI1
	ERV9-1
	ERVH-4
	ERVH48-1
	ERVH-6
	ESD
	ESPN
	ESPNL
	ESPNP
	ESR1
	ESR2
	ESRRG
	ETFA
	ETFBKMT
	ETFDH
	ETHE1
	ETNK2
	ETNPPL
	ETS1
	EVA1A
	EVI5L
	EVX1
	EXD3
	EXOC2
	EXOC5
	EXOG
	EXOSC1
	EXTL1
	EYA4
	F10
	F11
	F13B
	F7
	F9
	FAAH
	FAAH2
	FABP1
	FABP2
	FABP3P2
	FABP6
	FABP7
	FADS3
	FAF1
	FAHD2A
	FAM102A
	FAM104B
	FAM107B
	FAM109A
	FAM111A
	FAM115C
	FAM115D
	FAM117A
	FAM120A
	FAM120AOS
	FAM122A
	FAM124A
	FAM127B
	FAM129B
	FAM131A
	FAM131B
	FAM131C
	FAM132A
	FAM134A
	FAM134B
	FAM135B
	FAM13A
	FAM13A-AS1
	FAM149A
	FAM159A
	FAM160A1
	FAM162A
	FAM163A
	FAM166A
	FAM170A
	FAM170B-AS1
	FAM171B
	FAM174B
	FAM175B
	FAM178A
	FAM181A
	FAM181B
	FAM182A
	FAM182B
	FAM184B
	FAM186B
	FAM187B
	FAM188A
	FAM189A1
	FAM189B
	FAM195A
	FAM198A
	FAM19A1
	FAM19A2
	FAM200B
	FAM207A
	FAM20C
	FAM212A
	FAM213A
	FAM218A
	FAM219B
	FAM223B
	FAM229B
	FAM230B
	FAM230C
	FAM231D
	FAM26D
	FAM26E
	FAM26F
	FAM27B
	FAM27C
	FAM27E2
	FAM27E3
	FAM3D
	FAM43B
	FAM47A
	FAM47C
	FAM53C
	FAM57B
	FAM63A
	FAM66B
	FAM66C
	FAM66D
	FAM69A
	FAM69B
	FAM71A
	FAM71B
	FAM71E2
	FAM76A
	FAM76B
	FAM81B
	FAM83A
	FAM83C
	FAM83F
	FAM84A
	FAM86B3P
	FAM87A
	FAM87B
	FAM95A
	FAM98B
	FAM99B
	FANCA
	FANCB
	FANCC
	FANCM
	FAR2
	FARP2
	FAS
	FASN
	FAXDC2
	FBLL1
	FBN3
	FBP1
	FBRS
	FBRSL1
	FBXL18
	FBXL19
	FBXL6
	FBXO15
	FBXO2
	FBXO22
	FBXO36
	FBXO42
	FBXO44
	FBXO9
	FCAR
	FCER1A
	FCGRT
	FCN2
	FCN3
	FCRL1
	FCRL2
	FDX1
	FECH
	FEM1B
	FENDRR
	FER1L5
	FERMT2
	FEZ1
	FFAR1
	FGD2
	FGD4
	FGD5-AS1
	FGF11
	FGF12
	FGF14-AS2
	FGF16
	FGF18
	FGF20
	FGF22
	FGF4
	FGFR1
	FGFR1OP
	FGFR2
	FHL1
	FHL5
	FIBCD1
	FILIP1
	FKBP15
	FKBP3
	FKRP
	FLCN
	FLJ00290
	FLJ10038
	FLJ11292
	FLJ11710
	FLJ20021
	FLJ31104
	FLJ31713
	FLJ31715
	FLJ31945
	FLJ32790
	FLJ32955
	FLJ33544
	FLJ35700
	FLJ35934
	FLJ36840
	FLJ37035
	FLJ37453
	FLJ38576
	FLJ38773
	FLJ43315
	FLJ44087
	FLVCR2
	FLYWCH1
	FMN2
	FMO2
	FMO4
	FMO5
	FN3K
	FNBP4
	FNDC3A
	FNDC4
	FNDC5
	FNDC8
	FNTB
	FOLR2
	FOSB
	FOXA2
	FOXB1
	FOXD3-AS1
	FOXD4
	FOXD4L1
	FOXE1
	FOXG1
	FOXH1
	FOXJ2
	FOXK1
	FOXL2
	FOXN3
	FOXN3-AS1
	FOXO4
	FOXP2
	FOXP3
	FOXRED1
	FPR1
	FRAT2
	FREM1
	FRMD4A
	FRMD4B
	FRMD7
	FRMD8P1
	FRMPD2
	FRMPD2P1
	FRS2
	FRZB
	FSD1L
	FSHB
	FSIP2
	FSTL1
	FTCD
	FTCDNL1
	FUBP1
	FUCA1
	FUOM
	FUS
	FUT10
	FUT2
	FUT5
	FUT7
	FUT9
	FUZ
	FXN
	FXYD1
	FXYD7
	FYN
	FZD10-AS1
	FZD4
	G2E3
	G3BP1
	GAA
	GAB1
	GAB3
	GABPB1-AS1
	GABRA1
	GABRA2
	GABRA6
	GABRB2
	GABRB3
	GABRD
	GABRG2
	GABRR2
	GADD45A
	GADD45B
	GADD45G
	GALK1
	GALNT5
	GALNT8
	GALP
	GALR1
	GAMT
	GANAB
	GAPDH
	GAPDHS
	GARNL3
	GART
	GAS2L3
	GAST
	GATA1
	GATA4
	GATA5
	GATAD1
	GATAD2A
	GATM
	GBA2
	GBA3
	GCAT
	GCDH
	GCGR
	GCH1
	GCHFR
	GCKR
	GCLC
	GCLM
	GCNT7
	GCSAM
	GCSH
	GDAP1L1
	GDF1
	GDF11
	GDF2
	GEMIN8
	GET4
	GFER
	GFI1B
	GFM1
	GFOD1
	GFOD2
	GFRA2
	GGACT
	GGNBP2
	GHRH
	GHRL
	GHSR
	GIGYF1
	GIMAP1-GIMAP5
	GIMAP5
	GIMAP8
	GINM1
	GIPC2
	GIT2
	GJA8
	GJB2
	GJC2
	GJD4
	GK
	GLDN
	GLO1
	GLOD5
	GLP1R
	GLRA2
[truncated: 4,038 more rows]

## Sheet: Table S10
Network pharmacology and in vitro experiments-based strategy to investigate the mechanisms of KangXianYiAi formula for hepatitis B virus-related hepatocellular carcinoma
Xu Cao1#, Hening Chen1#, Zhiguo Li 2#, Xiaoke Li1,3, Xianzhao Yang1,3, Qiushuo Jin1,4, Yijun Liang1, Jiaxin Zhang1, Meiyue Zhou1, Ningyi Zhang1, Guang Chen1,3*, Hongbo Du1, 3*, Xiaobin Zao1, 4*, Yong’an Ye1, 3*
Table S10 The KEGG and GO results of putative-target genes and key genes in KXYA
Targets type	Category	Term	Count	%	P Value
Putative-target genes in KXYA	KEGG	hsa01100:Metabolic pathways	259	16.3613	2.45382e-07
		hsa05200:Pathways in cancer	128	8.08591	2.66839e-16
		hsa04080:Neuroactive ligand-receptor interaction	115	7.26469	2.22798e-24
		hsa04151:PI3K-Akt signaling pathway	91	5.74858	9.72627e-07
		hsa04024:cAMP signaling pathway	71	4.48515	1.93533e-11
		hsa05205:Proteoglycans in cancer	65	4.10613	1.44548e-08
		hsa05203:Viral carcinogenesis	65	4.10613	4.18297e-08
		hsa04020:Calcium signaling pathway	64	4.04296	2.51914e-10
		hsa04014:Ras signaling pathway	64	4.04296	4.39245e-06
		hsa04010:MAPK signaling pathway	63	3.97979	0.000332833
		hsa05161:Hepatitis B	62	3.91661	6.08989e-14
		hsa05166:HTLV-I infection	61	3.85344	0.00111711
		hsa05206:MicroRNAs in cancer	59	3.7271	0.0355049
		hsa05164:Influenza A	56	3.53759	2.41176e-07
		hsa04510:Focal adhesion	55	3.47442	0.00013064
		hsa04015:Rap1 signaling pathway	55	3.47442	0.000223029
		hsa04726:Serotonergic synapse	52	3.2849	1.1122e-13
		hsa05152:Tuberculosis	52	3.2849	1.3312e-05
		hsa04110:Cell cycle	51	3.22173	7.61556e-11
		hsa04810:Regulation of actin cytoskeleton	51	3.22173	0.00235597
	BP	GO:0055114~oxidation-reduction process	164	10.3601	5.26766e-39
		GO:0007165~signal transduction	164	10.3601	3.67816e-08
		GO:0045944~positive regulation of transcription from RNA polymerase II promoter	152	9.60202	2.3242e-10
		GO:0006468~protein phosphorylation	127	8.02274	2.11393e-30
		GO:0042493~response to drug	120	7.58054	1.58653e-45
		GO:0008284~positive regulation of cell proliferation	109	6.88566	1.00751e-19
		GO:0043066~negative regulation of apoptotic process	107	6.75932	1.48191e-19
		GO:0000122~negative regulation of transcription from RNA polymerase II promoter	103	6.50663	1.01604e-05
		GO:0006915~apoptotic process	96	6.06443	9.49626e-09
		GO:0006954~inflammatory response	93	5.87492	2.30208e-18
		GO:0045893~positive regulation of transcription, DNA-templated	87	5.49589	5.62963e-08
		GO:0008285~negative regulation of cell proliferation	81	5.11687	1.83573e-11
		GO:0046777~protein autophosphorylation	78	4.92735	1.41818e-34
		GO:0006508~proteolysis	78	4.92735	6.62307e-06
		GO:0008283~cell proliferation	70	4.42198	9.38224e-09
		GO:0018108~peptidyl-tyrosine phosphorylation	67	4.23247	1.21897e-28
		GO:0035556~intracellular signal transduction	64	4.04296	2.87291e-05
		GO:0010628~positive regulation of gene expression	61	3.85344	3.42454e-11
		GO:0045087~innate immune response	60	3.79027	0.0015818
		GO:0032496~response to lipopolysaccharide	59	3.7271	3.19935e-20
	CC	GO:0005737~cytoplasm	559	35.3127	1.09902e-10
		GO:0005829~cytosol	542	34.2388	2.75698e-60
		GO:0005634~nucleus	510	32.2173	0.00496359
		GO:0005886~plasma membrane	501	31.6488	7.30883e-20
		GO:0070062~extracellular exosome	378	23.8787	1.13803e-21
		GO:0005654~nucleoplasm	347	21.9204	2.65206e-14
		GO:0016020~membrane	290	18.3196	7.21014e-15
		GO:0005887~integral component of plasma membrane	222	14.024	5.69842e-20
		GO:0005615~extracellular space	196	12.3816	5.41837e-14
		GO:0005739~mitochondrion	191	12.0657	4.56218e-13
		GO:0005576~extracellular region	165	10.4232	0.00936512
		GO:0005789~endoplasmic reticulum membrane	144	9.09665	4.58795e-15
		GO:0005783~endoplasmic reticulum	115	7.26469	2.11447e-07
		GO:0009986~cell surface	97	6.12761	4.11759e-12
		GO:0048471~perinuclear region of cytoplasm	96	6.06443	1.59468e-08
		GO:0005794~Golgi apparatus	96	6.06443	0.00616689
		GO:0043231~intracellular membrane-bounded organelle	91	5.74858	2.91688e-09
		GO:0043234~protein complex	79	4.99052	1.60667e-11
		GO:0005925~focal adhesion	64	4.04296	7.16715e-07
		GO:0030425~dendrite	62	3.91661	1.23186e-08
	MF	GO:0005515~protein binding	905	57.1699	6.80074e-07
		GO:0005524~ATP binding	308	19.4567	4.99563e-45
		GO:0008270~zinc ion binding	151	9.53885	1.80223e-05
		GO:0042803~protein homodimerization activity	146	9.22299	1.24805e-19
		GO:0042802~identical protein binding	135	8.52811	3.27949e-14
		GO:0004672~protein kinase activity	114	7.20152	3.8607e-33
		GO:0019899~enzyme binding	110	6.94883	1.07219e-33
		GO:0004674~protein serine/threonine kinase activity	101	6.38029	3.76559e-23
		GO:0046982~protein heterodimerization activity	89	5.62224	5.04025e-11
		GO:0019901~protein kinase binding	84	5.30638	3.67473e-14
		GO:0016301~kinase activity	82	5.18004	3.51372e-26
		GO:0016491~oxidoreductase activity	73	4.6115	1.8188e-25
		GO:0005102~receptor binding	65	4.10613	1.17322e-07
		GO:0003682~chromatin binding	63	3.97979	1.76512e-05
		GO:0004713~protein tyrosine kinase activity	61	3.85344	1.42537e-27
		GO:0008134~transcription factor binding	61	3.85344	8.24418e-10
		GO:0043565~sequence-specific DNA binding	61	3.85344	0.0402692
		GO:0005506~iron ion binding	52	3.2849	8.00702e-17
		GO:0020037~heme binding	50	3.15856	1.21887e-17
		GO:0004252~serine-type endopeptidase activity	49	3.09539	1.46832e-06
Key genes in KXYA	KEGG	hsa05200:Pathways in cancer	8	0.371058	5.09471e-07
		hsa05215:Prostate cancer	5	0.231911	7.70683e-06
		hsa04919:Thyroid hormone signaling pathway	5	0.231911	2.2347e-05
		hsa04068:FoxO signaling pathway	5	0.231911	4.08627e-05
		hsa05161:Hepatitis B	4	0.185529	0.00133693
		hsa05205:Proteoglycans in cancer	4	0.185529	0.00336155
		hsa05203:Viral carcinogenesis	4	0.185529	0.00360541
		hsa04510:Focal adhesion	4	0.185529	0.00365547
		hsa05206:MicroRNAs in cancer	4	0.185529	0.00915123
		hsa04151:PI3K-Akt signaling pathway	4	0.185529	0.015271
	BP	GO:0043066~negative regulation of apoptotic process	7	0.324675	1.57684e-07
		GO:0045944~positive regulation of transcription from RNA polymerase II promoter	7	0.324675	1.40321e-05
		GO:0008284~positive regulation of cell proliferation	6	0.278293	6.48243e-06
		GO:0045893~positive regulation of transcription, DNA-templated	6	0.278293	1.05503e-05
		GO:0007165~signal transduction	6	0.278293	0.000508732
		GO:0006367~transcription initiation from RNA polymerase II promoter	5	0.231911	2.02702e-06
		GO:0008283~cell proliferation	5	0.231911	6.4901e-05
		GO:0006355~regulation of transcription, DNA-templated	5	0.231911	0.0126571
		GO:0006351~transcription, DNA-templated	5	0.231911	0.0308281
		GO:0042493~response to drug	4	0.185529	0.000870336
	CC	GO:0005737~cytoplasm	11	0.510204	3.01857e-05
		GO:0005634~nucleus	11	0.510204	4.2841e-05
		GO:0005654~nucleoplasm	9	0.41744	3.13856e-05
		GO:0005829~cytosol	7	0.324675	0.00720661
		GO:0000790~nuclear chromatin	4	0.185529	0.000181253
		GO:0043234~protein complex	4	0.185529	0.00165344
		GO:0005739~mitochondrion	4	0.185529	0.0411739
		GO:0043005~neuron projection	3	0.139147	0.00857336
		GO:0016604~nuclear body	2	0.0927644	0.0197448
	MF	GO:0005515~protein binding	12	0.556586	0.000755918
		GO:0019899~enzyme binding	8	0.371058	3.36667e-10
		GO:0003700~transcription factor activity, sequence-specific DNA binding	6	0.278293	0.00020485
		GO:0008270~zinc ion binding	6	0.278293	0.000512499
		GO:0003682~chromatin binding	5	0.231911	8.22124e-05
		GO:0042802~identical protein binding	5	0.231911	0.000987913
		GO:0003707~steroid hormone receptor activity	4	0.185529	5.59915e-06
		GO:0001077~transcriptional activator activity, RNA polymerase II core promoter proximal region sequence-specific binding	4	0.185529	0.000409718
		GO:0008134~transcription factor binding	4	0.185529	0.000703376
		GO:0000978~RNA polymerase II core promoter proximal region sequence-specific DNA binding	4	0.185529	0.00134213
